# Supplementary material for: Systemic and respiratory T-cells induced by seasonal H1N1 influenza protect against pandemic H2N2 in ferrets
Source: Commun Biol. 2020 Oct 9;3:564. doi: 10.1038/s42003-020-01278-5 (PMC7547016; doi:10.1038/s42003-020-01278-5)
Supplement: Supplementary file 4 — Supplementary Data 1 [file 42003_2020_1278_MOESM4_ESM.xlsx]

## Sheet: Sheet1
Figure 1		No test required
Figure 2
Panel	Parameter to test		treatment.1	treatment.2	test	p.value	LL.95.pc.CI.for.p.value	UL.95.pc.CI.for.p.value	mean.1	mean.2	LL.95.pc.CI.for.difference	UL.95.pc.CI.for.difference	block. sizes	block?	stimulus /day	tissue	rank	bound. FDR	better. bound. FDR
B	Nose day 30		Non-primed	Placebo	sum statistic	0.0050354	0.00497793	0.00509334	5.02506	1.50006	3.13851	3.9115	A : 6, B : 6	yes	day 30	Nose	5	0.012085	0.012085
	Nose day 30		H1N1-primed	Placebo	sum statistic	0.0050097	0.00495238	0.00506749	3.39173	1.50006	1.75754	2.0258	A : 6, B : 6	yes	day 30	Nose	4	0.0150291	0.0150291
	Nose day 30		H1N1-primed	Non-primed	sum statistic	0.0050044	0.00494711	0.00506216	3.39173	5.02506	-2.04244	-1.22423	A : 6, B : 6	yes	day 30	Nose	2	0.0300264	0.0300264
	Nose day 32		Non-primed	Placebo	sum statistic	0.0049712	0.0049141	0.00502877	5.52499	1.50004	3.8757	4.17421	A : 6, B : 6	yes	day 32	Nose	1	0.0596544	0.0596544
	Nose day 32		H1N1-primed	Placebo	sum statistic	0.0050093	0.00495198	0.00506709	4.14997	1.50004	2.1392	3.16067	A : 6, B : 6	yes	day 32	Nose	3	0.0200372	0.0200372
	Nose day 32		H1N1-primed	Non-primed	sum statistic	0.0299553	0.0298166	0.0300944	4.14997	5.52499	-1.90711	-0.842924	A : 6, B : 6	yes	day 32	Nose	6	0.0599106	0.0599106
	Throat day 30		Non-primed	Placebo	sum statistic	0.0049939	0.00493667	0.0050516	4.74995	1.49992	2.83755	3.66251	A : 6, B : 6	yes	day 30	Throat	2	0.0299634	0.0299634
	Throat day 30		H1N1-primed	Placebo	sum statistic	0.0050033	0.00494601	0.00506106	2.49997	1.49992	0.999973	1.00012	A : 6, B : 6	yes	day 30	Throat	6	0.0100066	0.0100066
	Throat day 30		H1N1-primed	Non-primed	sum statistic	0.0049698	0.00491271	0.00502737	2.49997	4.74995	-2.66246	-1.83751	A : 6, B : 6	yes	day 30	Throat	1	0.0596376	0.0596376
	Throat day 32		Non-primed	Placebo	sum statistic	0.0049953	0.00493806	0.00505301	4.87502	1.49994	3.01669	3.73347	A : 6, B : 6	yes	day 32	Throat	4	0.0149859	0.0149859
	Throat day 32		H1N1-primed	Placebo	sum statistic	0.0049951	0.00493786	0.00505281	2.50002	1.49994	1.00002	1.00015	A : 6, B : 6	yes	day 32	Throat	3	0.0199804	0.0199804
	Throat day 32		H1N1-primed	Non-primed	sum statistic	0.0050029	0.00494562	0.00506066	2.50002	4.87502	-2.73338	-2.0166	A : 6, B : 6	yes	day 32	Throat	5	0.012007	0.012007
C	Weight day 30		Non-primed	Placebo	sum statistic	0.0050082	0.00495089	0.00506599	91.4438	99.9679	-9.16377	-7.88439	A : 6, B : 6	yes	day 30		4	0.0187807	0.0187807
	Weight day 30		H1N1-primed	Placebo	sum statistic	0.0249613	0.0248344	0.0250887	97.7186	99.9679	-3.02945	-1.46906	A : 6, B : 6	yes	day 30		7	0.0534885	0.0534885
	Weight day 30		H1N1-primed	Non-primed	sum statistic	0.0050165	0.00495914	0.00507433	97.7186	91.4438	5.30649	7.24316	A : 6, B : 6	yes	day 30		5	0.0150495	0.0150495
	Weight day 32		Non-primed	Placebo	sum statistic	0.0050032	0.00494591	0.00506096	94.7308	100.775	-7.07835	-5.00982	A : 6, B : 6	yes	day 32		2	0.037524	0.037524
	Weight day 32		H1N1-primed	Non-primed	sum statistic	0.0050363	0.00497883	0.00509425	99.4618	94.7308	3.99456	5.46755	A : 6, B : 6	yes	day 32		6	0.0125907	0.0125907
	Weight day 35		Non-primed	Placebo	sum statistic	0.0049746	0.00491748	0.00503219	95.0976	100.293	-6.11272	-4.27729	A : 6, B : 6	yes	day 35		1	0.074619	0.074619
	Weight day 35		H1N1-primed	Non-primed	sum statistic	0.005006	0.0049487	0.00506377	100.186	95.0976	4.47992	5.69745	A : 6, B : 6	yes	day 35		3	0.02503	0.02503
D	Temp max peak		Non-primed	Placebo	sum statistic	0.0100132	0.00993228	0.0100946	3.3257	1.32396	1.74901	2.25447	A : 5, B : 5	yes			3	0.0100132	0.0100132
	Temp max peak		H1N1-primed	Placebo	sum statistic	0.004994	0.00493677	0.0050517	2.33915	1.32396	0.859501	1.17088	A : 6, B : 5	yes			2	0.007491	0.007491
	Temp max peak		H1N1-primed	Non-primed	sum statistic	0.0049826	0.00492543	0.00504024	2.33915	3.3257	-1.22599	-0.747111	A : 5, B : 6	yes			1	0.0149478	0.0149478
Figure 3
Panel	Parameter to test		treatment.1	treatment.2	test	p.value	LL.95.pc.CI.for.p.value	UL.95.pc.CI.for.p.value	mean.1	mean.2	LL.95.pc.CI.for.difference	UL.95.pc.CI.for.difference	block. sizes	block?	stimulus /day	tissue	rank	bound. FDR	better. bound. FDR
A	HI - H1N1 day 28		H1N1-primed	Non-primed	sum statistic	0.0050363	0.00497883	0.00509425	2080	5.00104	1759.47	2390.52	A : 6, B : 6	yes	Day 28		2	0.0100726	0.0100726
	HI - H1N1 day 42		H1N1-primed	Non-primed	sum statistic	0.005006	0.0049487	0.00506377	826.667	5.00129	659.459	983.873	A : 6, B : 6	yes	Day 42		1	0.030036	0.030036
B	VN - H2N2 day 42		H1N1-primed	Non-primed	sum statistic	0.005006	0.0049487	0.00506377	11.1113	12.3888	-1.56088	-0.994127	A : 6, B : 6	yes	Day 42		1	0.020024	0.020024
C	Elispot day 28		H1N1-primed	Placebo	sum statistic	0.0049874	0.0049302	0.00504507	1.77452	0.0516211	1.62539	1.82041	A : 6, B : 6	yes	H1N1	PBMC	3	0.074811	0.074811
	Elispot day 28		H1N1-primed	Non-primed	sum statistic	0.005002	0.00494472	0.00505975	1.77452	0.0506263	1.62619	1.8216	A : 6, B : 6	yes	H1N1	PBMC	4	0.0562725	0.0562725
	Elispot day 28		H1N1-primed	Placebo	sum statistic	0.015067	0.014968	0.0151665	1.15403	0.192638	0.710888	1.2119	A : 6, B : 6	yes	H2N2	PBMC	10	0.0678015	0.0678015
	Elispot day 28		H1N1-primed	Non-primed	sum statistic	0.0050165	0.00495914	0.00507433	1.15403	0.00201169	0.950697	1.35334	A : 6, B : 6	yes	H2N2	PBMC	7	0.0322489	0.0322489
	Elispot day 28		H1N1-primed	Placebo	sum statistic	0.0050208	0.00496341	0.00507866	0.918102	0.0020315	0.789044	1.0431	A : 6, B : 6	yes	H3N2	PBMC	8	0.028242	0.028242
	Elispot day 28		H1N1-primed	Non-primed	sum statistic	0.0050363	0.00497883	0.00509425	0.918102	0.00146346	0.789615	1.04366	A : 6, B : 6	yes	H3N2	PBMC	9	0.0251815	0.0251815
	Statistical testing for Figure 3C was performed together with the results shown in Supplemental Figure 3
Figure 4
Panel	Parameter to test		treatment.1	treatment.2	test	p.value	LL.95.pc.CI.for.p.value	UL.95.pc.CI.for.p.value	mean.1	mean.2	LL.95.pc.CI.for.difference	UL.95.pc.CI.for.difference	block. sizes	block?	stimulus /day	tissue	rank	bound. FDR	better. bound. FDR
B	BAL - CD8 T cell counts		Non-primed	Placebo	sum statistic	0.0150216	0.0149227	0.015121	7.10596	5.6646	0.997379	1.88536	A : 6, B : 6	yes		BAL	3	0.0450648	0.0450648
	BAL - CD8 T cell counts		H1N1-primed	Placebo	sum statistic	0.0050208	0.00496341	0.00507866	8.32304	5.6646	2.16589	3.15099	A : 6, B : 6	yes		BAL	1	0.0451872	0.0451872
	BAL - CD8 T cell counts		H1N1-primed	Non-primed	sum statistic	0.0150169	0.014918	0.0151162	8.32304	7.10596	0.790316	1.64384	A : 6, B : 6	yes		BAL	2	0.067576	0.067576
B	NT - CD8 T cell percentage		Non-primed	Placebo	sum statistic	0.0050082	0.00495089	0.00506599	12.3083	2.90833	7.87305	10.927	A : 6, B : 6	yes		NT	1	0.0300492	0.0300492
	NT - CD8 T cell percentage		H1N1-primed	Placebo	sum statistic	0.0050241	0.00496669	0.00508198	27.55	2.90833	23.4014	25.8819	A : 6, B : 6	yes		NT	3	0.0100482	0.0100482
	NT - CD8 T cell percentage		H1N1-primed	Non-primed	sum statistic	0.0050165	0.00495914	0.00507433	27.55	12.3083	13.3496	17.1338	A : 6, B : 6	yes		NT	2	0.0150495	0.0150495
					test	p.value	Pearson’s correlation coefficient
C	Pearson correlation - H1N1				Pearson correlation	<0,0001	0.83
	Pearson correlation - H2N2				Pearson correlation	<0,0001	0.9
	Pearson correlation - H3N2				Pearson correlation	<0,0001	0.96
Figure 5
Panel	Parameter to test		treatment.1	treatment.2	test	p.value	LL.95.pc.CI.for.p.value	UL.95.pc.CI.for.p.value	mean.1	mean.2	LL.95.pc.CI.for.difference	UL.95.pc.CI.for.difference	block. sizes	block?	stimulus /day	tissue	rank	bound. FDR	better. bound. FDR
B	Lung - CD8		H1N1-primed	Placebo	sum statistic	0.0349894	0.0348399	0.0351393	26.1038	8.8708	11.3675	23.0986	A : 5, B : 6	yes	H1N1	Lung	5	0.0839746	0.0839746
			Non-primed	Placebo	sum statistic	0.005023	0.0049656	0.00508087	32.5219	14.1434	15.6772	21.0797	A : 5, B : 6	yes	H2N2	Lung	1	0.060276	0.060276
			H1N1-primed	Placebo	sum statistic	0.0167124	0.0166082	0.0168171	36.4799	14.1434	18.0809	26.5921	A : 4, B : 6	yes	H2N2	Lung	3	0.0668496	0.0668496
			H1N1-primed	Placebo	sum statistic	0.0166727	0.0165686	0.0167773	32.5484	7.28499	NA	NA	A : 3, B : 6	yes	H3N2	Lung	2	0.100036	0.100036
			Non-primed	Placebo	sum statistic	0.0249783	0.0248514	0.0251057	23.9534	7.28499	NA	NA	A : 4, B : 6	yes	H3N2	Lung	4	0.0749349	0.0749349
	Lung - CD4		Non-primed	Placebo	sum statistic	0.0100112	0.00993029	0.0100926	10.0966	4.71285	3.3431	7.42431	A : 5, B : 6	yes	H2N2	Lung	1	0.120134	0.120134
			Non-primed	Placebo	sum statistic	0.0124907	0.0124004	0.0125814	7.35198	2.16597	NA	NA	A : 4, B : 6	yes	H3N2	Lung	2	0.0749442	0.0749442
C	Lung - CD8	No differences found
	Lung - CD4	No differences found
D	PBMC - CD8	No differences found
	PBMC - CD4	No differences found
	Spleen - CD8		Non-primed	Placebo	sum statistic	0.00499	0.00493279	0.00504768	1.29829	0.0829178	0.925026	1.50572	A : 6, B : 6	yes	H1N1	Spleen	2	0.02994	0.02994
			H1N1-primed	Placebo	sum statistic	0.0049874	0.0049302	0.00504507	4.93168	0.0829178	3.45779	6.23974	A : 6, B : 6	yes	H1N1	Spleen	1	0.0598488	0.0598488
			H1N1-primed	Non-primed	sum statistic	0.0350276	0.034878	0.0351776	4.93168	1.29829	2.21281	5.05398	A : 6, B : 6	yes	H1N1	Spleen	8	0.0525414	0.0525414
			Non-primed	Placebo	sum statistic	0.0250533	0.0249262	0.0251809	2.62053	0.804561	1.10806	2.52387	A : 6, B : 6	yes	H2N2	Spleen	6	0.0501066	0.0501066
			H1N1-primed	Placebo	sum statistic	0.0100258	0.00994483	0.0101072	7.99792	0.804561	5.59041	8.7963	A : 6, B : 6	yes	H2N2	Spleen	5	0.0240619	0.0240619
			H1N1-primed	Non-primed	sum statistic	0.0350603	0.0349106	0.0352104	7.99792	2.62053	3.66297	7.0918	A : 6, B : 6	yes	H2N2	Spleen	9	0.0467471	0.0467471
			Non-primed	Placebo	sum statistic	0.0050032	0.00494591	0.00506096	1.49569	0.0981369	1.09206	1.70305	A : 6, B : 6	yes	H3N2	Spleen	3	0.0200128	0.0200128
			H1N1-primed	Placebo	sum statistic	0.0050208	0.00496341	0.00507866	5.66352	0.0981369	4.63535	6.49542	A : 6, B : 6	yes	H3N2	Spleen	4	0.0150624	0.0150624
			H1N1-primed	Non-primed	sum statistic	0.0300035	0.0298647	0.0301427	5.66352	1.49569	3.1897	5.14596	A : 6, B : 6	yes	H3N2	Spleen	7	0.0514346	0.0514346
	Spleen - CD4		Non-primed	Placebo	sum statistic	0.00499	0.00493279	0.00504768	2.99116	0.160648	1.60583	4.05519	A : 6, B : 6	yes	H1N1	Spleen	2	0.02994	0.02994
			H1N1-primed	Placebo	sum statistic	0.0049874	0.0049302	0.00504507	4.77623	0.160648	2.37957	6.85159	A : 6, B : 6	yes	H1N1	Spleen	1	0.0598488	0.0598488
			Non-primed	Placebo	sum statistic	0.0050032	0.00494591	0.00506096	2.86516	0.130897	1.40252	4.066	A : 6, B : 6	yes	H3N2	Spleen	3	0.0200128	0.0200128
			H1N1-primed	Placebo	sum statistic	0.0050208	0.00496341	0.00507866	5.10949	0.130897	3.12412	6.83308	A : 6, B : 6	yes	H3N2	Spleen	4	0.0150624	0.0150624
E	PBMC - CD8	No differences found
	PBMC - CD4	No differences found
	Spleen - CD8		Non-primed	Placebo	sum statistic	0.0050082	0.00495089	0.00506599	0.647941	0.0599943	0.323204	0.852689	A : 6, B : 6	yes	NP+PA+NS1	Spleen	1	0.0300492	0.0300492
			H1N1-primed	Placebo	sum statistic	0.0050241	0.00496669	0.00508198	2.89347	0.0599943	2.11553	3.55143	A : 6, B : 6	yes	NP+PA+NS1	Spleen	2	0.0150723	0.0150723
			H1N1-primed	Non-primed	sum statistic	0.0250277	0.0249006	0.0251552	2.89347	0.647941	1.48118	3.00989	A : 6, B : 6	yes	NP+PA+NS1	Spleen	3	0.0500554	0.0500554
	Spleen - CD4		Non-primed	Placebo	sum statistic	0.0099801	0.00989932	0.0100614	0.180508	0.0221271	0.0728744	0.243887	A : 6, B : 6	yes	NP+PA+NS1	Spleen	2	0.0299403	0.0299403
			H1N1-primed	Placebo	sum statistic	0.0050241	0.00496669	0.00508198	1.87329	0.0221271	0.578639	3.12369	A : 6, B : 6	yes	NP+PA+NS1	Spleen	1	0.0301446	0.0301446
			H1N1-primed	Non-primed	sum statistic	0.0350179	0.0348683	0.0351679	1.87329	0.180508	0.417495	2.96807	A : 6, B : 6	yes	NP+PA+NS1	Spleen	3	0.0700358	0.0700358
Figure 6
Panel	Parameter to test		treatment.1	treatment.2	test	p.value	LL.95.pc.CI.for.p.value	UL.95.pc.CI.for.p.value	mean.1	mean.2	LL.95.pc.CI.for.difference	UL.95.pc.CI.for.difference	block. sizes	block?	stimulus /day	tissue	rank	bound. FDR	better. bound. FDR
A	PBMC		H1N1-primed	Placebo	sum statistic	0.0050268	0.00496938	0.00508469	2.67331	0.397014	2.04322	2.50938	A : 6, B : 6	yes	H1N1	PBMC	13	0.0174005	0.0174005
			Non-primed	Placebo	sum statistic	0.0099424	0.00986177	0.0100235	2.08651	0.397014	1.41305	1.96593	A : 5, B : 6	yes	H1N1	PBMC	16	0.027963	0.027963
			H1N1-primed	Non-primed	sum statistic	0.0049826	0.00492543	0.00504024	2.67331	2.08651	0.430762	0.742848	A : 5, B : 6	yes	H1N1	PBMC	4	0.0560542	0.0560542
			H1N1-primed	Placebo	sum statistic	0.0050282	0.00497077	0.0050861	2.59383	0.260459	2.06961	2.59714	A : 6, B : 6	yes	H2N2	PBMC	14	0.0161621	0.0161621
			Non-primed	Placebo	sum statistic	0.0100517	0.00997063	0.0101332	2.22187	0.260459	1.63209	2.29074	A : 5, B : 6	yes	H2N2	PBMC	21	0.0215394	0.0215394
			H1N1-primed	Placebo	sum statistic	0.0050217	0.00496431	0.00507956	2.38342	0.229223	1.92118	2.3872	A : 6, B : 6	yes	H3N2	PBMC	11	0.0205433	0.0205433
			Non-primed	Placebo	sum statistic	0.0100471	0.00996605	0.0101286	1.8236	0.229223	1.31783	1.87093	A : 5, B : 6	yes	H3N2	PBMC	20	0.022606	0.022606
			H1N1-primed	Non-primed	sum statistic	0.0149426	0.014844	0.0150417	2.38342	1.8236	0.392492	0.727132	A : 5, B : 6	yes	H3N2	PBMC	22	0.0305644	0.0305644
A	Lung		H1N1-primed	Placebo	sum statistic	0.0049874	0.0049302	0.00504507	2.93644	1.92801	0.778156	1.23869	A : 6, B : 6	yes	H1N1	Lung	3	0.074811	0.074811
			Non-primed	Placebo	sum statistic	0.0149777	0.0148789	0.0150769	2.84528	1.92801	0.681935	1.1526	A : 6, B : 6	yes	H1N1	Lung	17	0.0396469	0.0396469
			Non-primed	Placebo	sum statistic	0.0099738	0.00989304	0.010055	2.82966	1.56598	0.797881	1.72948	A : 6, B : 6	yes	H2N2	Lung	12	0.0374017	0.0374017
			H1N1-primed	Placebo	sum statistic	0.0100419	0.00996087	0.0101234	2.89477	1.56598	0.872189	1.7854	A : 6, B : 6	yes	H2N2	Lung	15	0.0301257	0.0301257
			Non-primed	Placebo	sum statistic	0.0050032	0.00494591	0.00506096	2.57601	0.947688	1.22369	2.03295	A : 6, B : 6	yes	H3N2	Lung	7	0.0321634	0.0321634
			H1N1-primed	Placebo	sum statistic	0.0050208	0.00496341	0.00507866	2.56176	0.947688	1.23824	1.9899	A : 6, B : 6	yes	H3N2	Lung	9	0.025104	0.025104
B	PBMC		H1N1-primed	Placebo	sum statistic	0.0049896	0.00493239	0.00504728	1.47395	0.00192694	1.4015	1.54254	A : 6, B : 6	yes	M1	PBMC	5	0.0449064	0.0449064
			Non-primed	Placebo	sum statistic	0.0050138	0.00495645	0.00507162	1.3012	0.00192694	1.12102	1.47753	A : 6, B : 6	yes	M1	PBMC	8	0.0282026	0.0282026
			Non-primed	Placebo	sum statistic	0.0100384	0.00995738	0.0101199	1.24694	0.00211453	0.943693	1.54596	A : 6, B : 6	yes	M2	PBMC	19	0.0237752	0.0237752
			H1N1-primed	Non-primed	sum statistic	0.0099672	0.00988647	0.0100484	0.0012725	1.24694	-1.5468	-0.944535	A : 6, B : 6	yes	M2	PBMC	17	0.0263838	0.0263838
			Non-primed	Placebo	sum statistic	0.0050041	0.00494681	0.00506186	1.50889	0.00193228	1.25117	1.76275	A : 6, B : 6	yes	NP	PBMC	6	0.0375308	0.0375308
			H1N1-primed	Placebo	sum statistic	0.0050164	0.00495904	0.00507423	1.86652	0.00193228	1.7286	2.00057	A : 6, B : 6	yes	NP	PBMC	9	0.025082	0.025082
			H1N1-primed	Placebo	sum statistic	0.0050061	0.0049488	0.00506387	2.54663	0.00238633	2.38923	2.69925	A : 6, B : 6	yes	NS1	PBMC	7	0.0321821	0.0321821
			Non-primed	Placebo	sum statistic	0.0050173	0.00495993	0.00507514	1.77558	0.00238633	1.63919	1.9072	A : 6, B : 6	yes	NS1	PBMC	10	0.0225779	0.0225779
			H1N1-primed	Non-primed	sum statistic	0.0149988	0.0149	0.0150981	2.54663	1.77558	0.566145	0.975943	A : 6, B : 6	yes	NS1	PBMC	23	0.0293455	0.0293455
			H1N1-primed	Placebo	sum statistic	0.0049619	0.00490485	0.00501942	2.2343	0.00161236	2.11292	2.35246	A : 6, B : 6	yes	PA	PBMC	1	0.223285	0.223285
			Non-primed	Placebo	sum statistic	0.0199191	0.0198055	0.0200332	1.98278	0.00161236	1.58532	2.37703	A : 6, B : 6	yes	PA	PBMC	24	0.0373483	0.0373483
			Non-primed	Placebo	sum statistic	0.0049758	0.00491867	0.0050334	2.35548	0.0816614	2.14698	2.40066	A : 6, B : 6	yes	PB1	PBMC	3	0.074637	0.074637
			H1N1-primed	Placebo	sum statistic	0.0050507	0.00499314	0.00510873	1.5822	0.0816614	1.23912	1.76195	A : 6, B : 6	yes	PB1	PBMC	15	0.0151521	0.0151521
			H1N1-primed	Non-primed	sum statistic	0.0100054	0.00992451	0.0100868	1.5822	2.35548	-1.04147	-0.505099	A : 6, B : 6	yes	PB1	PBMC	18	0.0250135	0.0250135
			Non-primed	Placebo	sum statistic	0.0049733	0.00491619	0.00503089	1.71371	0.00202848	1.58733	1.83603	A : 6, B : 6	yes	PB2	PBMC	2	0.111899	0.111899
			H1N1-primed	Placebo	sum statistic	0.0050262	0.00496878	0.00508409	1.77722	0.00202848	1.50822	2.04216	A : 6, B : 6	yes	PB2	PBMC	12	0.0188483	0.0188483
B	Lung		H1N1-primed	Placebo	sum statistic	0.0049698	0.00491271	0.00502737	1.96829	0.505592	1.07066	1.85472	A : 6, B : 6	yes	M1	Lung	1	0.223641	0.223641
			Non-primed	Placebo	sum statistic	0.0298934	0.0297549	0.0300324	1.88418	0.505592	0.922893	1.83427	A : 6, B : 6	yes	M1	Lung	21	0.0640573	0.0640573
			Non-primed	Placebo	sum statistic	0.0249789	0.024852	0.0251063	1.70921	0.375062	0.854713	1.81358	A : 6, B : 6	yes	M2	Lung	20	0.0562025	0.0562025
			H1N1-primed	Non-primed	sum statistic	0.0049939	0.00493667	0.0050516	0.00167031	1.70921	-2.08826	-1.32682	A : 6, B : 6	yes	M2	Lung	4	0.0561814	0.0561814
			H1N1-primed	Placebo	sum statistic	0.0049961	0.00493885	0.00505382	2.53592	0.903188	1.32403	1.94143	A : 6, B : 6	yes	NP	Lung	5	0.0449649	0.0449649
			Non-primed	Placebo	sum statistic	0.0050156	0.00495824	0.00507343	2.42823	0.903188	1.16961	1.88048	A : 6, B : 6	yes	NP	Lung	8	0.0282128	0.0282128
			H1N1-primed	Placebo	sum statistic	0.0049739	0.00491678	0.00503149	2.7947	0.689316	1.70514	2.50563	A : 6, B : 6	yes	NS1	Lung	2	0.111913	0.111913
			Non-primed	Placebo	sum statistic	0.010001	0.00992013	0.0100823	2.35662	0.689316	1.24297	2.09164	A : 6, B : 6	yes	NS1	Lung	13	0.0346188	0.0346188
			H1N1-primed	Non-primed	sum statistic	0.0099478	0.00986715	0.0100289	2.7947	2.35662	0.26664	0.609535	A : 6, B : 6	yes	NS1	Lung	10	0.0447651	0.0447651
			H1N1-primed	Placebo	sum statistic	0.005	0.00494273	0.00505774	2.62308	0.492161	1.70666	2.55518	A : 6, B : 6	yes	PA	Lung	6	0.0375	0.0375
			Non-primed	Placebo	sum statistic	0.0100158	0.00993487	0.0100972	2.72969	0.492161	1.78762	2.68743	A : 6, B : 6	yes	PA	Lung	14	0.0321936	0.0321936
			Non-primed	Placebo	sum statistic	0.0100691	0.00998796	0.0101507	2.71618	0.641923	1.64015	2.50837	A : 6, B : 6	yes	PB1	Lung	16	0.0283193	0.0283193
			H1N1-primed	Placebo	sum statistic	0.0150294	0.0149305	0.0151288	2.24054	0.641923	1.14278	2.05445	A : 6, B : 6	yes	PB1	Lung	19	0.0355959	0.0355959
			Non-primed	Placebo	sum statistic	0.0099548	0.00987412	0.0100359	2.37012	0.711496	1.2337	2.08355	A : 6, B : 6	yes	PB2	Lung	11	0.0407242	0.0407242
			H1N1-primed	Placebo	sum statistic	0.0150051	0.0149063	0.0151044	2.32481	0.711496	1.14352	2.08309	A : 6, B : 6	yes	PB2	Lung	18	0.0375127	0.0375127
Figure 7		No test required
Sup. Fig 1
Panel	Parameter to test		treatment.1	treatment.2	test	p.value	LL.95.pc.CI.for.p.value	UL.95.pc.CI.for.p.value	mean.1	mean.2	LL.95.pc.CI.for.difference	UL.95.pc.CI.for.difference	block. sizes	block?	stimulus /day	tissue	rank	bound. FDR	better. bound. FDR
A	Nose day 2		H1N1-primed	Non-primed	sum statistic	0.0050165	0.00495914	0.00507433	6.4625	1.5	4.53144	5.39356	A : 6, B : 6	yes	day 2	Neus	1	0.060198	0.060198
	Nose day 2		H1N1-primed	Placebo	sum statistic	0.0050241	0.00496669	0.00508198	6.4625	1.50001	4.53144	5.39356	A : 6, B : 6	yes	day 2	Neus	3	0.0200964	0.0200964
	Nose day 4		H1N1-primed	Non-primed	sum statistic	0.0050363	0.00497883	0.00509425	4.73188	1.49999	2.49733	3.96645	A : 6, B : 6	yes	day 4	Neus	4	0.0151089	0.0151089
	Nose day 4		H1N1-primed	Placebo	sum statistic	0.0050208	0.00496341	0.00507866	4.73188	1.5	2.49732	3.96643	A : 6, B : 6	yes	day 4	Neus	2	0.0301248	0.0301248
	Throat day 2		H1N1-primed	Non-primed	sum statistic	0.0050165	0.00495914	0.00507433	5.91666	1.5	4.21684	4.61649	A : 6, B : 6	yes	day 2	Keel	1	0.060198	0.060198
	Throat day 2		H1N1-primed	Placebo	sum statistic	0.0050241	0.00496669	0.00508198	5.91666	1.5	4.21684	4.61648	A : 6, B : 6	yes	day 2	Keel	3	0.0200964	0.0200964
	Throat day 4		H1N1-primed	Non-primed	sum statistic	0.0050363	0.00497883	0.00509425	6.16023	1.5	4.39344	4.92701	A : 6, B : 6	yes	day 4	Keel	4	0.0151089	0.0151089
	Throat day 4		H1N1-primed	Placebo	sum statistic	0.0050208	0.00496341	0.00507866	6.16023	1.50001	4.39344	4.92701	A : 6, B : 6	yes	day 4	Keel	2	0.0301248	0.0301248
B	Weight day 2		Non-primed	Placebo	sum statistic	0.050091	0.0499135	0.0502689	100.297	102.106	-2.53342	-1.08479	A : 6, B : 6	yes	day 2	not applicable	10	0.0901638	0.0901638
	Weight day 2		H1N1-primed	Placebo	sum statistic	0.0050208	0.00496341	0.00507866	96.3672	102.106	-6.92463	-4.55299	A : 6, B : 6	yes	day 2	not applicable	2	0.0451872	0.0451872
	Weight day 2		H1N1-primed	Non-primed	sum statistic	0.0150019	0.0149031	0.0151012	96.3672	100.297	-5.18314	-2.67627	A : 6, B : 6	yes	day 2	not applicable	6	0.0450057	0.0450057
	Weight day 4		H1N1-primed	Placebo	sum statistic	0.0349887	0.0348392	0.0351386	99.0463	102.958	-5.07389	-2.75043	A : 6, B : 6	yes	day 4	not applicable	8	0.0787246	0.0787246
	Weight day 7		H1N1-primed	Placebo	sum statistic	0.0149854	0.0148866	0.0150846	98.1709	102.258	-5.39478	-2.77881	A : 6, B : 6	yes	day 7	not applicable	5	0.0539474	0.0539474
	Weight day 7		H1N1-primed	Non-primed	sum statistic	0.0200983	0.0199842	0.0202129	98.1709	103.835	-7.91593	-3.41214	A : 6, B : 6	yes	day 7	not applicable	7	0.0516813	0.0516813
	Weight day 9		H1N1-primed	Placebo	sum statistic	0.0050029	0.00494562	0.00506066	97.2745	103.054	-6.91355	-4.64503	A : 6, B : 6	yes	day 9	not applicable	1	0.0900522	0.0900522
	Weight day 9		H1N1-primed	Non-primed	sum statistic	0.0100088	0.0099279	0.0100902	97.2745	103.622	-8.33964	-4.35452	A : 6, B : 6	yes	day 9	not applicable	4	0.0450396	0.0450396
	Weight day 14		H1N1-primed	Placebo	sum statistic	0.0050241	0.00496669	0.00508198	97.9871	104.395	-7.75657	-5.0599	A : 6, B : 6	yes	day 14	not applicable	3	0.0301446	0.0301446
	Weight day 14		H1N1-primed	Non-primed	sum statistic	0.0350333	0.0348837	0.0351833	97.9871	103.637	-8.29087	-3.00971	A : 6, B : 6	yes	day 14	not applicable	9	0.0700666	0.0700666
C	Temp max peak		H1N1-primed	Placebo	sum statistic	0.004994	0.00493677	0.0050517	2.94915	1.32313	1.43833	1.81371	A : 6, B : 5	yes	none	not applicable	1	0.014982	0.014982
	Temp max peak		Non-primed	Placebo	sum statistic	0.0100132	0.00993228	0.0100946	2.2132	1.32313	0.569241	1.2109	A : 5, B : 5	yes	none	not applicable	2	0.0150198	0.0150198
	Temp max peak		H1N1-primed	Non-primed	sum statistic	0.039969	0.0398096	0.0401288	2.94915	2.2132	0.374479	1.09742	A : 5, B : 6	yes	none	not applicable	3	0.039969	0.039969
Sup. Fig 2		No test required
Sup. Fig 3
Panel	Parameter to test		treatment.1	treatment.2	test	p.value	LL.95.pc.CI.for.p.value	UL.95.pc.CI.for.p.value	mean.1	mean.2	LL.95.pc.CI.for.difference	UL.95.pc.CI.for.difference	block. sizes	block?	stimulus /day	tissue	rank	bound. FDR	better. bound. FDR
	PBMC - day 14		H1N1-primed	Placebo	sum statistic	0.0099985	0.00991764	0.0100798	1.94707	0.16731	1.47465	2.08486	A : 6, B : 6	yes	H1N1	PBMC	11	0.040903	0.040903
			H1N1-primed	Non-primed	sum statistic	0.005002	0.00494472	0.00505975	1.94707	0.00289671	1.68861	2.19973	A : 6, B : 6	yes	H1N1	PBMC	7	0.0321557	0.0321557
			H1N1-primed	Non-primed	sum statistic	0.0050165	0.00495914	0.00507433	1.46141	0.00157098	1.05943	1.86025	A : 6, B : 6	yes	H2N2	PBMC	8	0.0282178	0.0282178
			H1N1-primed	Placebo	sum statistic	0.009983	0.0099022	0.0100643	1.01362	0.081217	0.727178	1.13762	A : 6, B : 6	yes	H3N2	PBMC	10	0.0449235	0.0449235
			H1N1-primed	Non-primed	sum statistic	0.0050363	0.00497883	0.00509425	1.01362	0.00164303	0.822687	1.20126	A : 6, B : 6	yes	H3N2	PBMC	9	0.0251815	0.0251815
			H1N1-primed	Placebo	sum statistic	0.0199776	0.0198638	0.0200919	0.621743	0.00228014	0.434172	0.804754	A : 6, B : 6	yes	M1	PBMC	12	0.074916	0.074916
			H1N1-primed	Placebo	sum statistic	0.0049937	0.00493647	0.0050514	2.15091	0.00214016	2.01334	2.2842	A : 6, B : 6	yes	NP	PBMC	4	0.0561791	0.0561791
			H1N1-primed	Non-primed	sum statistic	0.0049981	0.00494084	0.00505583	2.15091	0.00146755	2.01401	2.28487	A : 6, B : 6	yes	NP	PBMC	6	0.0374857	0.0374857
			H1N1-primed	Placebo	sum statistic	0.0049953	0.00493806	0.00505301	1.51397	0.0520002	1.0303	1.89363	A : 5, B : 6	yes	NS1	PBMC	5	0.0449577	0.0449577
			H1N1-primed	Non-primed	sum statistic	0.0049801	0.00492295	0.00503773	1.51397	0.0024238	1.08275	1.94033	A : 5, B : 6	yes	NS1	PBMC	3	0.0747015	0.0747015
			H1N1-primed	Placebo	sum statistic	0.0049619	0.00490485	0.00501942	1.38116	0.00177294	1.23958	1.5192	A : 6, B : 6	yes	PA	PBMC	2	0.111643	0.111643
			H1N1-primed	Non-primed	sum statistic	0.0049604	0.00490336	0.00501791	1.38116	0.00182109	1.23953	1.51915	A : 6, B : 6	yes	PA	PBMC	1	0.223218	0.223218
	PBMC - day 28		H1N1-primed	Placebo	sum statistic	0.0049874	0.0049302	0.00504507	1.77452	0.0516211	1.62539	1.82041	A : 6, B : 6	yes	H1N1	PBMC	3	0.074811	0.074811
			H1N1-primed	Non-primed	sum statistic	0.005002	0.00494472	0.00505975	1.77452	0.0506263	1.62619	1.8216	A : 6, B : 6	yes	H1N1	PBMC	4	0.0562725	0.0562725
			H1N1-primed	Placebo	sum statistic	0.015067	0.014968	0.0151665	1.15403	0.192638	0.710888	1.2119	A : 6, B : 6	yes	H2N2	PBMC	10	0.0678015	0.0678015
			H1N1-primed	Non-primed	sum statistic	0.0050165	0.00495914	0.00507433	1.15403	0.00201169	0.950697	1.35334	A : 6, B : 6	yes	H2N2	PBMC	7	0.0322489	0.0322489
			H1N1-primed	Placebo	sum statistic	0.0050208	0.00496341	0.00507866	0.918102	0.0020315	0.789044	1.0431	A : 6, B : 6	yes	H3N2	PBMC	8	0.028242	0.028242
			H1N1-primed	Non-primed	sum statistic	0.0050363	0.00497883	0.00509425	0.918102	0.00146346	0.789615	1.04366	A : 6, B : 6	yes	H3N2	PBMC	9	0.0251815	0.0251815
			H1N1-primed	Placebo	sum statistic	0.0050084	0.00495108	0.00506619	1.69199	0.00165248	1.49528	1.8854	A : 6, B : 6	yes	NP	PBMC	5	0.0450756	0.0450756
			H1N1-primed	Non-primed	sum statistic	0.0050104	0.00495307	0.0050682	1.69199	0.00191188	1.49503	1.88514	A : 6, B : 6	yes	NP	PBMC	6	0.037578	0.037578
			H1N1-primed	Placebo	sum statistic	0.0200428	0.0199288	0.0201572	0.958702	0.00194991	0.547403	1.3661	A : 6, B : 6	yes	NS1	PBMC	12	0.0751605	0.0751605
			H1N1-primed	Non-primed	sum statistic	0.0199658	0.019852	0.02008	0.958702	0.00174346	0.547609	1.36631	A : 6, B : 6	yes	NS1	PBMC	11	0.0816783	0.0816783
			H1N1-primed	Placebo	sum statistic	0.0049592	0.00490217	0.00501671	1.05428	0.00249272	0.891251	1.21232	A : 6, B : 6	yes	PA	PBMC	1	0.223164	0.223164
			H1N1-primed	Non-primed	sum statistic	0.0049742	0.00491708	0.00503179	1.05428	0.00186	0.891883	1.21296	A : 6, B : 6	yes	PA	PBMC	2	0.11192	0.11192
			H1N1-primed	Placebo	sum statistic	0.0200933	0.0199792	0.0202079	0.737197	0.00214282	0.497509	0.972599	A : 6, B : 6	yes	PB1	PBMC	13	0.0695537	0.0695537
	PBMC - day 42		H1N1-primed	Placebo	sum statistic	0.0050268	0.00496938	0.00508469	2.67331	0.397014	2.04322	2.50938	A : 6, B : 6	yes	H1N1	PBMC	13	0.0174005	0.0174005
			Non-primed	Placebo	sum statistic	0.0099424	0.00986177	0.0100235	2.08651	0.397014	1.41305	1.96593	A : 5, B : 6	yes	H1N1	PBMC	16	0.027963	0.027963
			H1N1-primed	Non-primed	sum statistic	0.0049826	0.00492543	0.00504024	2.67331	2.08651	0.430762	0.742848	A : 5, B : 6	yes	H1N1	PBMC	4	0.0560542	0.0560542
			H1N1-primed	Placebo	sum statistic	0.0050282	0.00497077	0.0050861	2.59383	0.260459	2.06961	2.59714	A : 6, B : 6	yes	H2N2	PBMC	14	0.0161621	0.0161621
			Non-primed	Placebo	sum statistic	0.0100517	0.00997063	0.0101332	2.22187	0.260459	1.63209	2.29074	A : 5, B : 6	yes	H2N2	PBMC	21	0.0215394	0.0215394
			H1N1-primed	Placebo	sum statistic	0.0050217	0.00496431	0.00507956	2.38342	0.229223	1.92118	2.3872	A : 6, B : 6	yes	H3N2	PBMC	11	0.0205433	0.0205433
			Non-primed	Placebo	sum statistic	0.0100471	0.00996605	0.0101286	1.8236	0.229223	1.31783	1.87093	A : 5, B : 6	yes	H3N2	PBMC	20	0.022606	0.022606
			H1N1-primed	Non-primed	sum statistic	0.0149426	0.014844	0.0150417	2.38342	1.8236	0.392492	0.727132	A : 5, B : 6	yes	H3N2	PBMC	22	0.0305644	0.0305644
			H1N1-primed	Placebo	sum statistic	0.0049896	0.00493239	0.00504728	1.47395	0.00192694	1.4015	1.54254	A : 6, B : 6	yes	M1	PBMC	5	0.0449064	0.0449064
			Non-primed	Placebo	sum statistic	0.0050138	0.00495645	0.00507162	1.3012	0.00192694	1.12102	1.47753	A : 6, B : 6	yes	M1	PBMC	8	0.0282026	0.0282026
			Non-primed	Placebo	sum statistic	0.0100384	0.00995738	0.0101199	1.24694	0.00211453	0.943693	1.54596	A : 6, B : 6	yes	M2	PBMC	19	0.0237752	0.0237752
			H1N1-primed	Non-primed	sum statistic	0.0099672	0.00988647	0.0100484	0.0012725	1.24694	-1.5468	-0.944535	A : 6, B : 6	yes	M2	PBMC	17	0.0263838	0.0263838
			Non-primed	Placebo	sum statistic	0.0050041	0.00494681	0.00506186	1.50889	0.00193228	1.25117	1.76275	A : 6, B : 6	yes	NP	PBMC	6	0.0375308	0.0375308
			H1N1-primed	Placebo	sum statistic	0.0050164	0.00495904	0.00507423	1.86652	0.00193228	1.7286	2.00057	A : 6, B : 6	yes	NP	PBMC	9	0.025082	0.025082
			H1N1-primed	Placebo	sum statistic	0.0050061	0.0049488	0.00506387	2.54663	0.00238633	2.38923	2.69925	A : 6, B : 6	yes	NS1	PBMC	7	0.0321821	0.0321821
			Non-primed	Placebo	sum statistic	0.0050173	0.00495993	0.00507514	1.77558	0.00238633	1.63919	1.9072	A : 6, B : 6	yes	NS1	PBMC	10	0.0225779	0.0225779
			H1N1-primed	Non-primed	sum statistic	0.0149988	0.0149	0.0150981	2.54663	1.77558	0.566145	0.975943	A : 6, B : 6	yes	NS1	PBMC	23	0.0293455	0.0293455
			H1N1-primed	Placebo	sum statistic	0.0049619	0.00490485	0.00501942	2.2343	0.00161236	2.11292	2.35246	A : 6, B : 6	yes	PA	PBMC	1	0.223285	0.223285
			Non-primed	Placebo	sum statistic	0.0199191	0.0198055	0.0200332	1.98278	0.00161236	1.58532	2.37703	A : 6, B : 6	yes	PA	PBMC	24	0.0373483	0.0373483
			Non-primed	Placebo	sum statistic	0.0049758	0.00491867	0.0050334	2.35548	0.0816614	2.14698	2.40066	A : 6, B : 6	yes	PB1	PBMC	3	0.074637	0.074637
			H1N1-primed	Placebo	sum statistic	0.0050507	0.00499314	0.00510873	1.5822	0.0816614	1.23912	1.76195	A : 6, B : 6	yes	PB1	PBMC	15	0.0151521	0.0151521
			H1N1-primed	Non-primed	sum statistic	0.0100054	0.00992451	0.0100868	1.5822	2.35548	-1.04147	-0.505099	A : 6, B : 6	yes	PB1	PBMC	18	0.0250135	0.0250135
			Non-primed	Placebo	sum statistic	0.0049733	0.00491619	0.00503089	1.71371	0.00202848	1.58733	1.83603	A : 6, B : 6	yes	PB2	PBMC	2	0.111899	0.111899
			H1N1-primed	Placebo	sum statistic	0.0050262	0.00496878	0.00508409	1.77722	0.00202848	1.50822	2.04216	A : 6, B : 6	yes	PB2	PBMC	12	0.0188483	0.0188483
