# Supplementary material for: Systemic and respiratory T-cells induced by seasonal H1N1 influenza protect against pandemic H2N2 in ferrets
Source: Commun Biol. 2020 Oct 9;3:564. doi: 10.1038/s42003-020-01278-5 (PMC7547016; doi:10.1038/s42003-020-01278-5)
Supplement: Supplementary file 5 — Supplementary Data 2 [file 42003_2020_1278_MOESM5_ESM.xlsx]

## Sheet: Figure 1a
Figure 1a
Influenza A strains used to protein identity
Virus	GISAID identifier
A/California/07/2009	EPI_ISL_31553
A/Switzerland/9715293/2013	EPI_ISL_130405
A/Singapore/1/57	EPI_ISL_135004
A/Korea/426/1968	EPI_ISL_267199
A/Victoria/5/1968	EPI_ISL_245516
A/mallard/Iowa/10OS2721/2010	EPI_ISL_232
A/mallard_duck/Netherlands/33/2011	EPI_ISL_166310
A/turkey/Connecticut/15-009905-1/2015	EPI_ISL_245470
A/quail/Connecticut/16-016726-1/2016	EPI_ISL_182214

## Sheet: Figure 1b
Figure 1b
H1N1 epitopes
Epitope ID	Object Type	Description	Epitope Modified Residue(s)	Epitope Modification(s)	Starting Position	Ending Position	Non-peptidic epitope Accession	Epitope Synonyms	Antigen Name	Antigen Accession	Parent Protein	Parent Protein Accession	Organism Name	Parent Organism	Parent Organism ID	Epitope Comments
133	Linear peptide	AAFEDLRVLSFIRG			336	349			nucleoprotein	AAO46537.1	Nucleoprotein	P03466	Influenza A virus	Influenza A virus	11320	This reference was originally imported from the HLA Ligand database.
134	Linear peptide	AAFEDLRVLSFIRGTKVSPR			336	355			Nucleoprotein	P22435.2	Nucleoprotein	P03466	Influenza A virus	Influenza A virus	11320	A tyrosyl residue was added to NP 336-349 in order to permit radioiodination. The actual sequence used is AAFEDLRVLSFIRGTKVSPRY. No strain is given in the reference. A representative Swiss-prot ID is given.
142	Linear peptide	AAGAAVKGV			193	201			nucleoprotein	CAZ65591.1	Nucleoprotein	P03466	Influenza A virus	Influenza A virus	11320
857	Linear peptide	AEDMGNGCF			459	467			Hemagglutinin	P11133.2	Hemagglutinin	P03452	Influenza A virus (A/swine/Hong Kong/81/1978(H3N2))	Influenza A virus	11320
984	Linear peptide	AEIEDLIFL			251	259			nucleoprotein	CAC37326.1	Nucleoprotein	P03466	Influenza A virus (A/swine/Italy/1509-6/97(H1N1))	Influenza A virus	11320
985	Linear peptide	AEIEDLIFS			251	259			Nucleoprotein	P69296.1	Nucleoprotein	P03466	Influenza A virus (A/Bilthoven/4791/1981(H3N2))	Influenza A virus	11320
1166	Linear peptide	AESRKLLLI			660	668			polymerase PA	NP_775531.1	Polymerase acidic protein	P03433	Influenza A virus	Influenza A virus	11320
2014	Linear peptide	AIMDKNIIL			122	130			nonstructural protein NS	AAA43115.1	Non-structural protein 1	P03496	Influenza A virus	Influenza A virus	11320
2015	Linear peptide	AIMDKNIML			122	130			nonstructural protein 1	ADT79166.1	Non-structural protein 1	P03496	Influenza A virus	Influenza A virus	11320
2016	Linear peptide	AIMDKNITL			117	125			nonstructural protein 1	ABL08591.1	Non-structural protein 1	P03496	H5N1 subtype	Influenza A virus	11320
2017	Linear peptide	AIMDKTIIL			117	125			nonstructural protein 1	BAG71021.1	Non-structural protein 1	P03496	H5N1 subtype	Influenza A virus	11320
2019	Linear peptide	AIMDKVIIL			114	122			nonstructural protein 1	ACF17971.1	Non-structural protein 1	P03496	H5N1 subtype	Influenza A virus	11320
2021	Linear peptide	AIMEKNIIL			122	130			NS1 protein	AAG10764.1	Non-structural protein 1	P03496	Influenza A virus (A/Indiana/08/2011(H3N2))	Influenza A virus	11320
2022	Linear peptide	AIMEKNIML			122	130			Non-structural protein 1	P03494.1	Non-structural protein 1	P03496	Influenza A virus (A/Alaska/6/1977(H3N2))	Influenza A virus	11320
2667	Linear peptide	ALKMTMASV			76	84			Non-structural protein 1	P03496.1	Non-structural protein 1	P03496	Influenza A virus (A/Puerto Rico/8/1934(H1N1))	Influenza A virus	11320
2711	Linear peptide	ALLKHRFEI			43	51			Polymerase	Q6J843	Polymerase acidic protein	P03433	Influenza A virus (A/Hong Kong/213/2003(H5N1))	Influenza A virus	11320
2933	Linear peptide	ALTLNTMTK			221	229			polymerase PB1	AAM75156.1	RNA-directed RNA polymerase catalytic subunit	P03431	Influenza A virus (A/Puerto Rico/8/34/Mount Sinai(H1N1))	Influenza A virus	11320
3078	Linear peptide	AMDSNTLEL			373	381			nucleocapsid protein	AAT70629.1	Nucleoprotein	P03466	Influenza A virus (A/Vietnam/1194/2004(H5N1))	Influenza A virus	11320
3599	Linear peptide	APIEHIASM			433	441			Polymerase acidic protein	Q9IQ47.1	Polymerase acidic protein	P03433	Influenza A virus (A/X-31(H3N2))	Influenza A virus	11320
3605	Linear peptide	APIMFSNKM			340	348			RNA-directed RNA polymerase catalytic subunit	P03431.2	RNA-directed RNA polymerase catalytic subunit	P03431	Influenza A virus (A/Puerto Rico/8/1934(H1N1))	Influenza A virus	11320
3681	Linear peptide	APPKQSRMQF			624	633			Polymerase basic protein 2	SRC121	Polymerase basic protein 2	P03428	Influenza A virus (A/Puerto Rico/8/1934(H1N1))	Influenza A virus	11320
3817	Linear peptide	APSPYNSRF			151	159			neuraminidase	0704313A	Neuraminidase	P03468	Influenza A virus	Influenza A virus	11320
4011	Linear peptide	AQNAISTTF			1	9			Polymerase PB1	Q71FW6	RNA-directed RNA polymerase catalytic subunit	P03431	Influenza A virus (A/duck/IT/701/2005(H10N7))	Influenza A virus	11320
4158	Linear peptide	ARIDARIDF			722	730			polymerase basic protein 1	CAA67498.1	RNA-directed RNA polymerase catalytic subunit	P03431	Influenza A virus (A/Fort Monmouth/1/1947-mouse adapted(H1N1))	Influenza A virus	11320
4177	Linear peptide	ARLGKGYMF			349	357			polymerase PB1	AAM75156.1	RNA-directed RNA polymerase catalytic subunit	P03431	Influenza A virus	Influenza A virus	11320	This peptide was originally predicted to be a potential CD8+ epitope based on its HLA-biding, TAP-binding and proteasomal-cleavage propensities.
4349	Linear peptide	ASCMGLIY			125	132			Matrix protein 1	P03485.1	Matrix protein 1	P03485	Influenza A virus	Influenza A virus	11320	The epitope was identified based on the HLA-B35 binding motif using influenza-specific bulk CTL cultures from an HLA-B35+ donor and target cells matched for HLA-B35.
4745	Linear peptide	ASRGLWDSF			8	16			Polymerase	Q7TGY8	Polymerase acidic protein	P03433	Influenza A virus (A/Duck/Shantou/2134/00(H9N2))	Influenza A virus	11320
4875	Linear peptide	ATAGLTHMMI			129	138			nucleocapsid protein	ADW01464.1	Nucleoprotein	P03466	Influenza A virus	Influenza A virus	11320
4891	Linear peptide	ATAQMALQL			540	548			polymerase PB1	ADI79236.1	RNA-directed RNA polymerase catalytic subunit	P03431	Influenza A virus	Influenza A virus	11320
4940	Linear peptide	ATEIRASVGK			22	31			Nucleoprotein	SRC124	Nucleoprotein	P03466	Influenza A virus (A/Puerto Rico/8/1934(H1N1))	Influenza A virus	11320
5166	Linear peptide	ATTHSWIPK			661	669			polymerase PB1	AAM75156.1	RNA-directed RNA polymerase catalytic subunit	P03431	Influenza A virus (A/Puerto Rico/8/34/Mount Sinai(H1N1))	Influenza A virus	11320
5230	Linear peptide	ATYQRTRAL			146	154			nucleoprotein	CAC37326.1	Nucleoprotein	P03466	Influenza A virus (A/swine/Italy/1509-6/97(H1N1))	Influenza A virus	11320
5347	Linear peptide	AVGKEFNKLEK			409	419			Hemagglutinin precursor	SRC133	Hemagglutinin	P03452	Influenza A virus (A/Puerto Rico/8/1934(H1N1))	Influenza A virus	11320	Hemagglutinin precursor Contains: Hemagglutinin HA1 chain
6174	Linear peptide	CEKLEQSGL			263	271			RNA-directed RNA polymerase subunit P1 (Polymerase basic protein 1) (PB1)	P03431.1	RNA-directed RNA polymerase catalytic subunit	P03431	Influenza A virus	Influenza A virus	11320
6183	Linear peptide	CELTDSSWI			415	423			polymerase PA	NP_775531.1	Polymerase acidic protein	P03433	Influenza A virus	Influenza A virus	11320
6244	Linear peptide	CFMYSDFHF			45	53			Polymerase acidic protein	Q9IQ47.1	Polymerase acidic protein	P03433	Influenza A virus (A/X-31(H3N2))	Influenza A virus	11320
6465	Linear peptide	CIYRRFKYFLK							Matrix protein 2	SRC279996	Matrix protein 2	P06821	Influenza A virus (A/Puerto Rico/8/1934(H1N1))	Influenza A virus	11320
6607	Linear peptide	CLLQSLQQI			584	592			Polymerase acidic protein	SRC114	Polymerase acidic protein	P03433	Influenza A virus (A/Puerto Rico/8/1934(H1N1))	Influenza A virus	11320
6615	Linear peptide	CLPACVYGL			275	283			nucleoprotein	ABC66726.1	Nucleoprotein	P03466	Influenza A virus	Influenza A virus	11320
6801	Linear peptide	CPKYVRSAKL			320	329			Hemagglutinin precursor	SRC133	Hemagglutinin	P03452	Influenza A virus (A/Puerto Rico/8/1934(H1N1))	Influenza A virus	11320	Hemagglutinin precursor Contains: Hemagglutinin HA1 chain
7135	Linear peptide	CTELKLSDH			44	52			nucleocapsid protein	ABA18030.1	Nucleoprotein	P03466	H3N2 subtype	Influenza A virus	11320
7136	Linear peptide	CTELKLSDY			44	52			Nucleoprotein	P18072.1	Nucleoprotein	P03466	Influenza A virus (A/Texas/1/1977(H3N2))	Influenza A virus	11320	Imported from the TopBank database.
7137	Linear peptide	CTELKLTDQ			44	52			nucleocapsid protein	AAK49273.1	Nucleoprotein	P03466	H5N1 subtype	Influenza A virus	11320
7138	Linear peptide	CTELKLTDY			44	52			nucleocapsid protein	AAT70631.1	Nucleoprotein	P03466	H5N1 subtype	Influenza A virus	11320
7291	Linear peptide	CVNGSCFTV			244	252			neuraminidase	CAO82695.1	Neuraminidase	P03468	Influenza A virus	Influenza A virus	11320
7428	Linear peptide	CYPYDVPDY			97	105			hemagglutinin	1101228B	Hemagglutinin	P03452	Influenza A virus	Influenza A virus	11320
9163	Linear peptide	DLLENLQAY			232	240			Matrix protein 1	P03485.1	Matrix protein 1	P03485	Influenza A virus	Influenza A virus	11320
9164	Linear peptide	DLLENLQTY			232	240			M1 protein	AAM09296.1	Matrix protein 1	P03485	Influenza A virus (A/Philippines/2/1982(H3N2))	Influenza A virus	11320
9658	Linear peptide	DPKKTGGPI			6	14			NP	Q82554	Nucleoprotein	P03466	Influenza A virus (A/seal/Mass/1/1980(H7N7))	Influenza A virus	11320
9849	Linear peptide	DQHGRMNYYW			238	247			Hemagglutinin precursor	P03454.1	Hemagglutinin	P03452	Influenza A virus (A/Wilson-Smith/1933(H1N1))	Influenza A virus	11320
10514	Linear peptide	DTVNRTHQY			26	34			Polymerase 1	Q67295	RNA-directed RNA polymerase catalytic subunit	P03431	Influenza A virus (A/swine/Italy/425/1976(H1N1))	Influenza A virus	11320
10825	Linear peptide	DWSGYSGSF			402	410			neuraminidase	AAA43426.1	Neuraminidase	P03468	Influenza A virus (A/ruddy turnstone/NJ/60/1985(N9))	Influenza A virus	11320
11392	Linear peptide	EDLTFLARS			254	262			nucleoprotein	AAA43467.1	Nucleoprotein	P03466	Influenza A virus	Influenza A virus	11320
11627	Linear peptide	EEFTMVGRR			9	17			Polymerase	Q6J865	Polymerase basic protein 2	P03428	Influenza A virus (A/egret/Hong Kong/757.3/2002(H5N1))	Influenza A virus	11320
11778	Linear peptide	EEMATKADY			1	9			Polymerase	Q7TGZ2	Polymerase acidic protein	P03433	Influenza A virus (A/Duck/Shantou/2088/01(H9N2))	Influenza A virus	11320
12675	Linear peptide	EKFFPSSSY			101	109			RNA-directed RNA polymerase catalytic subunit	P26144.1	RNA-directed RNA polymerase catalytic subunit	P03431	Influenza A virus (A/camel/Mongolia/1982(H1N1))	Influenza A virus	11320
12976	Linear peptide	ELDEIGEDV			424	432			Polymerase acidic protein	Q9IQ47.1	Polymerase acidic protein	P03433	Influenza A virus (A/X-31(H3N2))	Influenza A virus	11320
13142	Linear peptide	ELKSRYWAI			380	388			nucleocapsid protein	ADG96394.1	Nucleoprotein	P03466	Influenza A virus (A/Netherlands/602/2009(H1N1))	Influenza A virus	11320
13263	Linear peptide	ELRSRYWAI			2	10			Nucleoprotein	Q0WXT7	Nucleoprotein	P03466	Influenza A virus (A/duck/Hokkaido/1130/01(H1N1))	Influenza A virus	11320
13264	Linear peptide	ELRSRYWAIRTRSG			380	393			Nucleoprotein	P03467.1	Nucleoprotein	P03466	Influenza A virus (A/nt/60/1968(H3N2))	Influenza A virus	11320
13317	Linear peptide	ELVRKTRFL			210	218			PB2 polymerase subunit	AAC63443.1	Polymerase basic protein 2	P03428	Influenza A virus H3N2	Influenza A virus	11320
13378	Linear peptide	EMIWDPNGW			357	365			neuraminidase NA	NP_775534.1	Neuraminidase	P03468	Influenza A virus (A/Puerto Rico/8/34/Mount Sinai(H1N1))	Influenza A virus	11320
14370	Linear peptide	ETFKVIGGW			375	383			Neuraminidase	Q8QLQ3	Neuraminidase	P03468	Influenza A virus (A/swine/Italy/1654-1/99(H1N2))	Influenza A virus	11320
15500	Linear peptide	FEDLRVLS			338	345			Nucleoprotein	P03467.1	Nucleoprotein	P03466	Influenza A virus (A/nt/60/1968(H3N2))	Influenza A virus	11320
15501	Linear peptide	FEDLRVLSF			338	346			Nucleoprotein	P03466.2	Nucleoprotein	P03466	Influenza A virus (A/Puerto Rico/8/1934(H1N1))	Influenza A virus	11320
15571	Linear peptide	FEKEGYSLV			52	60			Nucleoprotein	Q9II06	Nucleoprotein	P03466	Influenza A virus (A/Netherlands/458/98 (H3N2))	Influenza A virus	11320
16098	Linear peptide	FHDSNVKNL			52	60			Hemagglutinin	Q6PNF0	Hemagglutinin	P03452	Influenza A virus (A/chicken/Nakorn-Patom/Thailand/CU-K3/2004(H5N1))	Influenza A virus	11320
16108	Linear peptide	FHGAKEIAL			86	94			M protein	Q5GFS2	Matrix protein 1	P03485	Influenza A virus H3N2	Influenza A virus	11320
16225	Linear peptide	FIKDYRYTY			551	559			polymerase basic protein 1	CAA67498.1	RNA-directed RNA polymerase catalytic subunit	P03431	Influenza A virus (A/Fort Monmouth/1/1947-mouse adapted(H1N1))	Influenza A virus	11320
16522	Linear peptide	FLARSALIL			258	266			nucleoprotein	CAC37326.1	Nucleoprotein	P03466	Influenza A virus (A/swine/Italy/1509-6/97(H1N1))	Influenza A virus	11320
16566	Linear peptide	FLEESHPGI			85	93			polymerase PB1	ABL61403.1	RNA-directed RNA polymerase catalytic subunit	P03431	Influenza A virus(A/swine/Henan/3/2004(H9N2))	Influenza A virus	11320
16681	Linear peptide	FLKDVMESM			166	174			polymerase PB1	ABO21688.1	RNA-directed RNA polymerase catalytic subunit	P03431	Influenza A virus	Influenza A virus	11320
16733	Linear peptide	FLLMDALKL			41	49			polymerase PA	ABL61494.1	Polymerase acidic protein	P03433	Influenza A virus(A/swine/Shandong/fZC/2003(H9N2))	Influenza A virus	11320
16971	Linear peptide	FLWHVRKRV			14	22			Non-structural protein 1	P03496.1	Non-structural protein 1	P03496	Influenza A virus (A/Puerto Rico/8/1934(H1N1))	Influenza A virus	11320
17119	Linear peptide	FMYSDFHFI			46	54			polymerase PA	ABI36002.1	Polymerase acidic protein	P03433	Influenza A virus	Influenza A virus	11320
17337	Linear peptide	FPNEVGARI			152	160			polymerase PB2	ABL61465.1	Polymerase basic protein 2	P03428	Influenza A virus(A/swine/Shandong/fNY/2003(H9N2))	Influenza A virus	11320
17338	Linear peptide	FPNEVGARIL			168	177			Polymerase basic protein 2	SRC121	Polymerase basic protein 2	P03428	Influenza A virus (A/Puerto Rico/8/1934(H1N1))	Influenza A virus	11320
17412	Linear peptide	FPSSSYRRPV			700	709			polymerase basic protein 1	CAA67498.1	RNA-directed RNA polymerase catalytic subunit	P03431	Influenza A virus (A/Fort Monmouth/1/1947-mouse adapted(H1N1))	Influenza A virus	11320
17455	Linear peptide	FPYTGDPPY			22	30			polymerase basic protein 1	CAA67498.1	RNA-directed RNA polymerase catalytic subunit	P03431	Influenza A virus (A/Fort Monmouth/1/1947-mouse adapted(H1N1))	Influenza A virus	11320
17489	Linear peptide	FQKDAKVLF			438	446			PB2 polymerase subunit	AAC63443.1	Polymerase basic protein 2	P03428	Influenza A virus H3N2	Influenza A virus	11320
17593	Linear peptide	FRGRGVFEL			129	137			Nucleoprotein	Q8AZ84	Nucleoprotein	P03466	Influenza A virus (A/Moscow/10/1999(H3N2))	Influenza A virus	11320
17622	Linear peptide	FRNQVKIRR			135	143			polymerase PB2	NP_775529.1	Polymerase basic protein 2	P03428	Influenza A virus (A/Puerto Rico/8/34/Mount Sinai(H1N1))	Influenza A virus	11320
17780	Linear peptide	FSMELPSFGV			503	512			polymerase PB1	ADI79236.1	RNA-directed RNA polymerase catalytic subunit	P03431	Influenza A virus	Influenza A virus	11320
17877	Linear peptide	FSVQRNLPF			412	420			nucleoprotein	CAC37326.1	Nucleoprotein	P03466	Influenza A virus (A/swine/Italy/1509-6/97(H1N1))	Influenza A virus	11320
18170	Linear peptide	FVFTLTVPSER			62	72			matrix protein 1	ACC94032.1	Matrix protein 1	P03485	Influenza A virus (A/swine/Hannover/1/1981(H1N1))	Influenza A virus	11320
18274	Linear peptide	FVRQCFNPM			4	12			Polymerase acidic protein	Q9IQ47.1	Polymerase acidic protein	P03433	Influenza A virus (A/X-31(H3N2))	Influenza A virus	11320
18282	Linear peptide	FVRTLFQQM			595	603			PB2 polymerase subunit	AAC63443.1	Polymerase basic protein 2	P03428	Influenza A virus H3N2	Influenza A virus	11320
18406	Linear peptide	FYIQMCTEL			39	47			nucleoprotein	AAA43467.1	Nucleoprotein	P03466	Influenza A virus	Influenza A virus	11320
19252	Linear peptide	GEETIEERF			4	12			Polymerase	Q7TGY7	Polymerase acidic protein	P03433	Influenza A virus (A/Duck/Shantou/2144/00(H9N2))	Influenza A virus	11320
19312	Linear peptide	GEISPLPSL			158	166			Non-structural protein 1	P03499.1	Non-structural protein 1	P03496	Influenza A virus	Influenza A virus	11320	This epitope was originallly imported from FIMM database (ID: P000505). A representative Swiss-prot ID is provided.
19379	Linear peptide	GENMAPEKV			371	379			Polymerase acidic protein	Q9IQ47.1	Polymerase acidic protein	P03433	Influenza A virus (A/X-31(H3N2))	Influenza A virus	11320
19421	Linear peptide	GERQNATEI			17	25			Nucleoprotein	P18072.1	Nucleoprotein	P03466	Influenza A virus	Influenza A virus	11320	A representative Swiss-prot ID is provided. 28" is probably a typo from the authors, it should be "25" since this is what matched to the SwissProt record.".
20218	Linear peptide	GIAPLQLGK			63	71			Hemagglutinin precursor	SRC133	Hemagglutinin	P03452	Influenza A virus (A/Puerto Rico/8/1934(H1N1))	Influenza A virus	11320	Hemagglutinin precursor Contains: Hemagglutinin HA1 chain
20289	Linear peptide	GIHHPSNSK			195	203			Hemagglutinin precursor	SRC133	Hemagglutinin	P03452	Influenza A virus (A/Puerto Rico/8/1934(H1N1))	Influenza A virus	11320	Hemagglutinin precursor Contains: Hemagglutinin HA1 chain
20336	Linear peptide	GILGFVF			58	64			Matrix protein 1	P03485.1	Matrix protein 1	P03485	Influenza A virus (A/Puerto Rico/8/1934(H1N1))	Influenza A virus	11320
20339	Linear peptide	GILGFVFLT							Matrix protein 1	SRC279963	Matrix protein 1	P03485	Influenza A virus	Influenza A virus	11320
20341	Linear peptide	GILGFVFT			58	65			Matrix protein 1	P03485.1	Matrix protein 1	P03485	Influenza A virus	Influenza A virus	11320
20351	Linear peptide	GILGFVFTL + DMPA(L9)	L9	1,2-dimethylpropylamine	58	66			Matrix protein 1	P35937.1	Matrix protein 1	P03485	Influenza A virus	Influenza A virus	11320	The epitope is from influenza virus matrix protein M1, peptide 58-66, with L9 substituted by a methyl group, 1,2-dimethylpropylamine, NHCH(CH(CH3)2)CH3.
20354	Linear peptide	GILGFVFTL			58	66			Matrix protein 1	P03485.1	Matrix protein 1	P03485	Influenza A virus	Influenza A virus	11320
20355	Linear peptide	GILGFVFTLT			58	67			Matrix protein 1	P03485.1	Matrix protein 1	P03485	Influenza A virus	Influenza A virus	11320
20356	Linear peptide	GILGFVFTLTV			58	68			Matrix protein 1	P03485.1	Matrix protein 1	P03485	Influenza A virus	Influenza A virus	11320	A computer scoring program based on the HLA-A2.1 peptide binding motif was used to score peptides within the influenza matrix protein for likelihood of binding to HLA-A2.1.
20377	Linear peptide	GINDRNFWR			200	208			nucleoprotein	CAC37326.1	Nucleoprotein	P03466	Influenza A virus (A/swine/Italy/1509-6/97(H1N1))	Influenza A virus	11320
20651	Linear peptide	GKNTDLEVLMEWLKTRPILS			34	53			Matrix protein 1	P03485.1	Matrix protein 1	P03485	Influenza A virus (A/Puerto Rico/8/1934(H1N1))	Influenza A virus	11320	No strain is given in the reference, but the peptide sequence is from Influenza A/PR/8/34, as noted in reference 13 of the paper.
20831	Linear peptide	GLEWNDNTV			7	15			nonstructural protein 1	ACI22435.1	Non-structural protein 1	P03496	Influenza A virus	Influenza A virus	11320
20837	Linear peptide	GLFGAIAGFI			345	354			hemagglutinin precursor	S69889	Hemagglutinin	P03452	Influenza A virus	Influenza A virus	11320
20937	Linear peptide	GLISLILQI			18	26			neuraminidase	ADX99945.1	Neuraminidase	P03468	Influenza A virus	Influenza A virus	11320
20944	Linear peptide	GLIYNRMGA			129	137			matrix protein 1	ADU85848.1	Matrix protein 1	P03485	Influenza A virus	Influenza A virus	11320
21182	Linear peptide	GLVCATCEQIA			145	155			Matrix protein 1	P03485.1	Matrix protein 1	P03485	Influenza A virus	Influenza A virus	11320
21219	Linear peptide	GLYEAIEEC			678	686			polymerase PA	ABD23911.1	Polymerase acidic protein	P03433	Influenza A virus (A/Taiwan/2/2006(H1N1))	Influenza A virus	11320
21255	Linear peptide	GMDPRMCSL			158	166			nucleoprotein	AAC63426.1	Nucleoprotein	P03466	Influenza A virus H3N2	Influenza A virus	11320
21267	Linear peptide	GMFNMLSTV			410	418			RNA-directed RNA polymerase catalytic subunit	P03431.2	RNA-directed RNA polymerase catalytic subunit	P03431	Influenza A virus (A/Puerto Rico/8/1934(H1N1))	Influenza A virus	11320
21280	Linear peptide	GMGWLTIGI			172	180			Neuraminidase	P03468.2	Neuraminidase	P03468	Influenza A virus (A/Puerto Rico/8/1934(H1N1))	Influenza A virus	11320
21297	Linear peptide	GMLGFVFTL			58	66			matrix protein 1	ACF76863.1	Matrix protein 1	P03485	H5N1 subtype	Influenza A virus	11320
21328	Linear peptide	GMQIRGFVY			6	14			Polymerase basic protein 1	Q8QPY1	RNA-directed RNA polymerase catalytic subunit	P03431	Influenza A virus (A/Turkey/MO/24093/99(H1N2))	Influenza A virus	11320
21570	Linear peptide	GPALSINEL			705	713			Polymerase basic protein 2	SRC121	Polymerase basic protein 2	P03428	Influenza A virus (A/Puerto Rico/8/1934(H1N1))	Influenza A virus	11320
21574	Linear peptide	GPATAQMAL			540	548			RNA-directed RNA polymerase catalytic subunit	P03431.2	RNA-directed RNA polymerase catalytic subunit	P03431	Influenza A virus (A/Puerto Rico/8/1934(H1N1))	Influenza A virus	11320
21600	Linear peptide	GPDNGAVAVL			182	191			Neuraminidase	P03468.2	Neuraminidase	P03468	Influenza A virus (A/Puerto Rico/8/1934(H1N1))	Influenza A virus	11320
21724	Linear peptide	GPPCSQRSKF			273	282			Polymerase acidic protein	SRC114	Polymerase acidic protein	P03433	Influenza A virus (A/Puerto Rico/8/1934(H1N1))	Influenza A virus	11320
21819	Linear peptide	GPVHFRNQV			131	139			Polymerase basic protein 2	SRC121	Polymerase basic protein 2	P03428	Influenza A virus (A/Puerto Rico/8/1934(H1N1))	Influenza A virus	11320
22171	Linear peptide	GRQEKNPAL			3	11			Polymerase basic protein 2	Q068Q5	Polymerase basic protein 2	P03428	Influenza A virus (A/chicken/Hubei/wk/1997(H5N1))	Influenza A virus	11320
22180	Linear peptide	GRRATAILR			367	375			polymerase PB2	NP_775529.1	Polymerase basic protein 2	P03428	Influenza A virus (A/Puerto Rico/8/34/Mount Sinai(H1N1))	Influenza A virus	11320
22431	Linear peptide	GSNRPWVSF			298	306			exo-alpha-sialidase	NMIVXL	Neuraminidase	P03468	Influenza A virus	Influenza A virus	11320
22640	Linear peptide	GTEKLTITY			3	11			Polymerase basic protein 2	Q0KJ26	Polymerase basic protein 2	P03428	Influenza A virus (A/swine/Miyagi/5/2003(H1N2))	Influenza A virus	11320
22646	Linear peptide	GTFEFTSFF			488	496			polymerase basic protein 1	CAA67498.1	RNA-directed RNA polymerase catalytic subunit	P03431	Influenza A virus (A/Fort Monmouth/1/1947-mouse adapted(H1N1))	Influenza A virus	11320
22647	Linear peptide	GTFEFTSFFY			488	497			PB1 polymerase subunit	AAA43637.1	RNA-directed RNA polymerase catalytic subunit	P03431	Influenza A virus	Influenza A virus	11320
22648	Linear peptide	GTFGPVHFR			128	136			PB2 polymerase subunit	AAC63443.1	Polymerase basic protein 2	P03428	Influenza A virus H3N2	Influenza A virus	11320
22690	Linear peptide	GTHPSSSAGLK			220	230			Matrix protein 1	P03485.1	Matrix protein 1	P03485	Influenza A virus (A/Puerto Rico/8/1934(H1N1))	Influenza A virus	11320
22735	Linear peptide	GTKVVPRGK			349	357			Nucleoprotein	SRC124	Nucleoprotein	P03466	Influenza A virus (A/Puerto Rico/8/1934(H1N1))	Influenza A virus	11320
22833	Linear peptide	GTSKIKMKW			12	20			RNA polymerase	Q91U04	Polymerase acidic protein	P03433	Influenza A virus (A/Hong Kong/507/97(H5N1))	Influenza A virus	11320
22963	Linear peptide	GVFELSDEK			462	470			nucleoprotein	CAC37326.1	Nucleoprotein	P03466	Influenza A virus (A/swine/Italy/1509-6/97(H1N1))	Influenza A virus	11320
23020	Linear peptide	GVKGFSFKY			345	353			neuraminidase	AAD51926.1	Neuraminidase	P03468	Influenza A virus (A/goose/Guangdong/1/1996(H5N1))	Influenza A virus	11320
23163	Linear peptide	GVTAACSHAGK			148	158			Hemagglutinin precursor	P03452	Hemagglutinin	P03452	Influenza A virus (A/Puerto Rico/8/1934(H1N1))	Influenza A virus	11320
23409	Linear peptide	GYMFESKSM			45	53			PB1 polymerase subunit	Q67EK5	RNA-directed RNA polymerase catalytic subunit	P03431	Influenza A virus (A/swine/Hong Kong/5190/99(H3N2))	Influenza A virus	11320
23679	Linear peptide	HEGEGIPLY			297	305			polymerase PA	NP_775531.1	Polymerase acidic protein	P03433	Influenza A virus (A/Puerto Rico/8/34/Mount Sinai(H1N1))	Influenza A virus	11320
23687	Linear peptide	HEGYEEFTM			5	13			Polymerase	Q6J865	Polymerase basic protein 2	P03428	Influenza A virus (A/egret/Hong Kong/757.3/2002(H5N1))	Influenza A virus	11320
23703	Linear peptide	HEKGINPNY			326	334			polymerase PA	NP_775531.1	Polymerase acidic protein	P03433	Influenza A virus (A/Puerto Rico/8/34/Mount Sinai(H1N1))	Influenza A virus	11320
23813	Linear peptide	HFQKDAKVL			24	32			PB2	Q5Q146	Polymerase basic protein 2	P03428	H9N2 subtype Influenza A virus (A/swine/Korea/S83/2004(H9N2))	Influenza A virus	11320
23980	Linear peptide	HHAVPNGTL			33	41			hemagglutinin	ABF83447.1	Hemagglutinin	P03452	Influenza A virus (A/kunke/1/71(H3N2))	Influenza A virus	11320
24081	Linear peptide	HIPEVCLKW			9	17			RNA-directed RNA polymerase catalytic subunit	P26144.1	RNA-directed RNA polymerase catalytic subunit	P03431	Influenza A virus (A/camel/Mongolia/1982(H1N1))	Influenza A virus	11320
24188	Linear peptide	HLECRTFFL			137	145			neuraminidase	CAO82699.1	Neuraminidase	P03468	Influenza A virus	Influenza A virus	11320
24661	Linear peptide	HQYSERGRW			47	55			RNA-directed RNA polymerase catalytic subunit	P16502.1	RNA-directed RNA polymerase catalytic subunit	P03431	Influenza A virus (A/Beijing/11/1956(H1N1))	Influenza A virus	11320
24819	Linear peptide	HSNLNDATY			24	32			Nucleocapsid protein	Q5EMC2	Nucleoprotein	P03466	Influenza A virus (A/chicken/Korea/S4/2003(H9N2))	Influenza A virus	11320
25281	Linear peptide	IAGFIEGGW			27	35			Truncated hemagglutinin	Q8QTI4	Hemagglutinin	P03452	Influenza A virus (A/mallard/NZ/1/97(H5N2))	Influenza A virus	11320
25282	Linear peptide	IAGFIENGW			45	53			Hemagglutinin	Q67051	Hemagglutinin	P03452	Influenza A virus (A/Sichuan/2/1987(H3N2))	Influenza A virus	11320
25386	Linear peptide	IAPWYAFAL			266	274			Hemagglutinin precursor	P28730.1	Hemagglutinin	P03452	Influenza A virus (A/Harbin/1/1988(H1N2))	Influenza A virus	11320
25432	Linear peptide	IASMRRNYF			21	29			Polymerase acidic protein	P26145.1	Polymerase acidic protein	P03433	Influenza A virus (A/camel/Mongolia/1982(H1N1))	Influenza A virus	11320
26426	Linear peptide	IIAARNIVR			3	11			Polymerase	Q8UY46	Polymerase basic protein 2	P03428	Influenza A virus (A/Goose/Hong Kong/385.3/2000(H5N1))	Influenza A virus	11320
26997	Linear peptide	ILDGENCTL			15	23			Hemagglutinin	Q5I5B0	Hemagglutinin	P03452	Influenza A virus (A/Jiangsu/38/2004(H3N2))	Influenza A virus	11320
26998	Linear peptide	ILDGKNCTL			21	29			Hemagglutinin	Q3S625	Hemagglutinin	P03452	Influenza A virus (A/turkey/Canada-Ontario/NS-01839-1/05(H3))	Influenza A virus	11320
27065	Linear peptide	ILGFVFTLT			59	67			Matrix protein 1	P03485.1	Matrix protein 1	P03485	Influenza A virus	Influenza A virus	11320
27066	Linear peptide	ILGFVFTLTV			3	12			matrix protein 1	ADI49812.1	Matrix protein 1	P03485	Influenza A virus	Influenza A virus	11320
27126	Linear peptide	ILKGKFQTA			225	233			nucleoprotein NP	NP_775533.1	Nucleoprotein	P03466	Influenza A virus (A/Puerto Rico/8/34/Mount Sinai(H1N1))	Influenza A virus	11320
27281	Linear peptide	ILRGSIAHK			265	273			nucleocapsid protein	ACF76831.1	Nucleoprotein	P03466	H5N1 subtype	Influenza A virus	11320
27283	Linear peptide	ILRGSVAHK			265	273			Nucleoprotein	P03466.2	Nucleoprotein	P03466	Influenza A virus	Influenza A virus	11320
27287	Linear peptide	ILRKATRRL			2	10			Polymerase basic protein 2	Q2XVD5	Polymerase basic protein 2	P03428	Influenza A virus (A/Ck/HK/CSW161/2003(H9N2))	Influenza A virus	11320
27349	Linear peptide	ILSPLTKGI			51	59			Matrix protein 1	P03485.1	Matrix protein 1	P03485	Influenza A virus	Influenza A virus	11320	A computer scoring program based on the HLA-A2.1 peptide binding motif was used to score peptides within the influenza matrix protein for likelihood of binding to HLA-A2.1.
27350	Linear peptide	ILSPLTKGIL			51	60			matrix protein 1	ACF41835.1	Matrix protein 1	P03485	Influenza A virus	Influenza A virus	11320
27411	Linear peptide	ILWILDRLFFK			39	49			Matrix protein 2	P06821.1	Matrix protein 2	P06821	Influenza A virus (A/Puerto Rico/8/1934(H1N1))	Influenza A virus	11320
27466	Linear peptide	IMDKNIIL			123	130			Non-structural protein 1	P03496.1	Non-structural protein 1	P03496	Influenza A virus (A/Puerto Rico/8/1934(H1N1))	Influenza A virus	11320
27467	Linear peptide	IMDKNIILKA			123	132			Non-structural protein 1	P03496.1	Non-structural protein 1	P03496	Influenza A virus (A/Puerto Rico/8/1934(H1N1))	Influenza A virus	11320
27788	Linear peptide	IPAEMLASI			368	376			polymerase subunit 1	CAC84754.1	RNA-directed RNA polymerase catalytic subunit	P03431	Influenza A virus (A/swine/Finistere/127/99(H3N2))	Influenza A virus	11320
27904	Linear peptide	IPKQKVAGPL			106	115			Non-structural protein 1	P03496.1	Non-structural protein 1	P03496	Influenza A virus (A/Puerto Rico/8/1934(H1N1))	Influenza A virus	11320
27906	Linear peptide	IPKRNRSIL			667	675			polymerase PB1	AAM75156.1	RNA-directed RNA polymerase catalytic subunit	P03431	Influenza A virus (A/Puerto Rico/8/34/Mount Sinai(H1N1))	Influenza A virus	11320
28063	Linear peptide	IPSIQSRGL			338	346			Hemagglutinin precursor	P03452	Hemagglutinin	P03452	Influenza A virus (A/Puerto Rico/8/1934(H1N1))	Influenza A virus	11320
28131	Linear peptide	IQAGVDRFY			459	467			polymerase PB1	AAM75156.1	RNA-directed RNA polymerase catalytic subunit	P03431	Influenza A virus (A/Puerto Rico/8/34/Mount Sinai(H1N1))	Influenza A virus	11320
28309	Linear peptide	IRHENRMVL			1	9			Matrix protein 1	Q3LZA7	Matrix protein 1	P03485	Influenza A virus (A/turkey/MN/735/79(H6N2))	Influenza A virus	11320
28474	Linear peptide	ISEKLRSGY			177	185			Neuraminidase	Q1EDD3	Neuraminidase	P03468	Influenza A virus (A/Kinmen/645/04(H3N2))	Influenza A virus	11320
28951	Linear peptide	ITKEKKEEL			185	193			PB2 polymerase subunit	AAC63443.1	Polymerase basic protein 2	P03428	Influenza A virus H3N2	Influenza A virus	11320
29015	Linear peptide	ITNKVNSVIEK			392	402			Hemagglutinin precursor	SRC133	Hemagglutinin	P03452	Influenza A virus (A/Puerto Rico/8/1934(H1N1))	Influenza A virus	11320	Hemagglutinin precursor Contains: Hemagglutinin HA1 chain
29691	Linear peptide	IYSTVASSLVL			533	543			Hemagglutinin precursor	SRC133	Hemagglutinin	P03452	Influenza A virus (A/Puerto Rico/8/1934(H1N1))	Influenza A virus	11320
29984	Linear peptide	KAVRGDLNF			412	420			polymerase PB2	NP_775529.1	Polymerase basic protein 2	P03428	Influenza A virus (A/Puerto Rico/8/34/Mount Sinai(H1N1))	Influenza A virus	11320
30455	Linear peptide	KEKDMTKEF			46	54			RNA polymerase	Q91U04	Polymerase acidic protein	P03433	Influenza A virus (A/Hong Kong/507/97(H5N1))	Influenza A virus	11320
30726	Linear peptide	KFFPSSSYR			102	110			RNA-directed RNA polymerase catalytic subunit	P26144.1	RNA-directed RNA polymerase catalytic subunit	P03431	Influenza A virus (A/camel/Mongolia/1982(H1N1))	Influenza A virus	11320
30968	Linear peptide	KGILGFVFTLTV			57	68			M1	Q9IQ48.1	Matrix protein 1	P03485	Influenza A virus	Influenza A virus	11320
30969	Linear peptide	KGILGFVFTLTVPSER			57	72			Matrix protein 1	P03485.1	Matrix protein 1	P03485	Influenza A virus	Influenza A virus	11320	A tyrosyl residue was added to M1 57-73 in order to permit radioiodination. The actual sequence used is KGILGFVFTLTVPSERY. No strain is given in the reference. A representative Swiss-prot ID is given.
31829	Linear peptide	KLESMGIYQI			521	530			Hemagglutinin precursor	SRC133	Hemagglutinin	P03452	Influenza A virus (A/Puerto Rico/8/1934(H1N1))	Influenza A virus	11320	Hemagglutinin precursor Contains: Hemagglutinin HA1 chain
32136	Linear peptide	KLRMVTGLR			21	29			hemagglutinin	BAA02765.1	Hemagglutinin	P03452	Influenza A virus (A/Bangkok/10/1983(H1N1))	Influenza A virus	11320
32157	Linear peptide	KLSDYEGRL			48	56			nucleocapsid protein	AAT70629.1	Nucleoprotein	P03466	H5N1 subtype	Influenza A virus	11320	The authors report that the epitope was synthesized based on strain H5N1-Thailand-human-2004.
32182	Linear peptide	KLSTRGVQIASNEN			357	370			Nucleoprotein	SRC124	Nucleoprotein	P03466	Influenza A virus (A/Puerto Rico/8/1934(H1N1))	Influenza A virus	11320	The following refers to the epitope id as found in the original FIMM database: P000477.
32203	Linear peptide	KLTQGRQTY			121	129			polymerase basic protein 1	CAA67498.1	RNA-directed RNA polymerase catalytic subunit	P03431	Influenza A virus (A/Fort Monmouth/1/1947-mouse adapted(H1N1))	Influenza A virus	11320
32268	Linear peptide	KLYQNPTTYI			205	214			hemagglutinin	AAK38298.1	Hemagglutinin	P03452	Influenza A virus (A/Bar-headed Goose/Qinghai/61/05(H5N1))	Influenza A virus	11320
32289	Linear peptide	KMARLGKGY			347	355			polymerase PB1	AAM75156.1	RNA-directed RNA polymerase catalytic subunit	P03431	Influenza A virus (A/Puerto Rico/8/34/Mount Sinai(H1N1))	Influenza A virus	11320
32322	Linear peptide	KMIDGIGRF			31	39			unnamed protein product	CAA33899.1	Nucleoprotein	P03466	Influenza A virus (A/81/HO)	Influenza A virus	11320
32367	Linear peptide	KMNIQFTAV			402	410			Hemagglutinin precursor	SRC133	Hemagglutinin	P03452	Influenza A virus (A/Puerto Rico/8/1934(H1N1))	Influenza A virus	11320	Hemagglutinin precursor Contains: Hemagglutinin HA1 chain
32378	Linear peptide	KMNTQFEAV			404	412			hemagglutinin	AAK38298.1	Hemagglutinin	P03452	Influenza A virus (A/goose/Guangdong/3/1997(H5N1))	Influenza A virus	11320
33195	Linear peptide	KRMGVQMQR			3	11			Matrix protein 1	Q3LYX0	Matrix protein 1	P03485	Influenza A virus (A/shorebird/Delaware/275/2001(H9N7))	Influenza A virus	11320
33285	Linear peptide	KSCLPACVY			11	19			Nucleocapsid protein	Q91U38	Nucleoprotein	P03466	Influenza A virus (A/Hong Kong/507/97(H5N1))	Influenza A virus	11320
33308	Linear peptide	KSFFSRLNW			33	41			Hemagglutinin	Q1EDH9	Hemagglutinin	P03452	Influenza A virus (A/Yilan/515/03(H3N2))	Influenza A virus	11320
33447	Linear peptide	KSMREEYRK			70	78			Matrix protein 2	P06821.1	Matrix protein 2	P06821	Influenza A virus (A/Puerto Rico/8/1934(H1N1))	Influenza A virus	11320
33682	Linear peptide	KTGGPIYKR			91	99			Nucleoprotein	P18072.1	Nucleoprotein	P03466	Influenza A virus (A/Texas/1/1977(H3N2))	Influenza A virus	11320
33844	Linear peptide	KTRPILSPLTK			47	57			matrix protein 1	ACF41835.1	Matrix protein 1	P03485	Influenza A virus	Influenza A virus	11320
33898	Linear peptide	KTTYWWDGL			34	42			Polymerase	O09661	RNA-directed RNA polymerase catalytic subunit	P03431	Influenza A virus (A/goose/Hong Kong/8/1976(H1N1))	Influenza A virus	11320
33962	Linear peptide	KVCRTLLAK			635	643			Polymerase acidic protein	Q9IQ47.1	Polymerase acidic protein	P03433	Influenza A virus (A/X-31(H3N2))	Influenza A virus	11320
34318	Linear peptide	KWMRELVLY			103	111			nucleoprotein	AAD12236.1	Nucleoprotein	P03466	Influenza A virus (A/Bilthoven/4791/1981(H3N2))	Influenza A virus	11320
34617	Linear peptide	KYTSGRQEK			33	41			PB2 polymerase subunit	AAC63443.1	Polymerase basic protein 2	P03428	Influenza A virus H3N2	Influenza A virus	11320
35415	Linear peptide	LEDSHNGKL			50	58			Hemagglutinin precursor	P28730.1	Hemagglutinin	P03452	Influenza A virus (A/Harbin/1/1988(H1N2))	Influenza A virus	11320
35452	Linear peptide	LEESHPGIF			95	103			polymerase basic protein 1	CAA67498.1	RNA-directed RNA polymerase catalytic subunit	P03431	Influenza A virus (A/Fort Monmouth/1/1947-mouse adapted(H1N1))	Influenza A virus	11320
35567	Linear peptide	LEKTHNGKL			48	56			Hemagglutinin precursor	P03450.1	Hemagglutinin	P03452	Influenza A virus (A/RI/5-/1957(H2N2))	Influenza A virus	11320
35589	Linear peptide	LELRSRYWA			379	387			Nucleoprotein	P18072.1	Nucleoprotein	P03466	Influenza A virus	Influenza A virus	11320	A representative Swiss-prot ID is provided.
35590	Linear peptide	LELRSRYWAI			379	388			Nucleoprotein	P18072.1	Nucleoprotein	P03466	Influenza A virus	Influenza A virus	11320	A representative Swiss-prot ID is provided.
36516	Linear peptide	LIFLARSAL			256	264			nucleocapsid protein	AAT70629.1	Nucleoprotein	P03466	H5N1 subtype	Influenza A virus	11320	The authors report that the epitope was synthesized based on strain H5N1-Thailand-human-2004.
36613	Linear peptide	LILRGSVAHK			264	273			Nucleoprotein	SRC124	Nucleoprotein	P03466	Influenza A virus (A/Puerto Rico/8/1934(H1N1))	Influenza A virus	11320
37247	Linear peptide	LLFEVEQEI			96	104			Non structural protein 2	Q7TG67	Nuclear export protein	P03508	Influenza A virus (A/Saudi Arabia/7971/2000(H1N1))	Influenza A virus	11320
37438	Linear peptide	LLKHRFEII			44	52			Polymerase	Q6J843	Polymerase acidic protein	P03433	Influenza A virus (A/Hong Kong/213/2003(H5N1))	Influenza A virus	11320
37484	Linear peptide	LLLEVEQEI			105	113			Nuclear export protein	P03508.1	Nuclear export protein	P03508	Influenza A virus (A/Puerto Rico/8/1934(H1N1))	Influenza A virus	11320
37568	Linear peptide	LLMDALKLSI			283	292			Polymerase acidic protein	SRC114	Polymerase acidic protein	P03433	Influenza A virus (A/Puerto Rico/8/1934(H1N1))	Influenza A virus	11320
37850	Linear peptide	LLTEVETPI			3	11			Matrix protein 2	P06821.1	Matrix protein 2	P06821	Influenza A virus (A/Puerto Rico/8/1934(H1N1))	Influenza A virus	11320
37851	Linear peptide	LLTEVETYV			3	11			matrix protein 1	ACC94032.1	Matrix protein 1	P03485	Influenza A virus (A/swine/Hannover/1/1981(H1N1))	Influenza A virus	11320
37852	Linear peptide	LLTEVETYVL			3	12			Matrix protein 1	P03485.1	Matrix protein 1	P03485	Influenza A virus	Influenza A virus	11320	A computer scoring program based on the HLA-A2.1 peptide binding motif was used to score peptides within the influenza matrix protein for likelihood of binding to HLA-A2.1.
37999	Linear peptide	LMDALKLSI			284	292			Polymerase acidic protein	SRC114	Polymerase acidic protein	P03433	Influenza A virus (A/Puerto Rico/8/1934(H1N1))	Influenza A virus	11320
38098	Linear peptide	LMQGSTLPR			166	174			Nucleoprotein	SRC124	Nucleoprotein	P03466	Influenza A virus (A/Puerto Rico/8/1934(H1N1))	Influenza A virus	11320	Imported from the TopBank database.
38390	Linear peptide	LPACVYGPAV			276	285			Nucleoprotein	SRC124	Nucleoprotein	P03466	Influenza A virus (A/Puerto Rico/8/1934(H1N1))	Influenza A virus	11320
38466	Linear peptide	LPFDKPTIM			418	426			Nucleoprotein	P16986.1	Nucleoprotein	P03466	H3N2 subtype	Influenza A virus	11320
38467	Linear peptide	LPFDKSTIM			418	426			nucleocapsid protein	ABF21295.1	Nucleoprotein	P03466	Influenza A virus (A/Udorn/307/1972(H3N2))	Influenza A virus	11320
38468	Linear peptide	LPFDRTTIM			418	426			nucleoprotein	CAA24268.1	Nucleoprotein	P03466	Influenza A virus (A/Puerto Rico/8/1934(H1N1))	Influenza A virus	11320
38469	Linear peptide	LPFDRTTVM			418	426			nucleocapsid protein	NP_040982.1	Nucleoprotein	P03466	Influenza A virus (A/Puerto Rico/8/1934(H1N1))	Influenza A virus	11320
38471	Linear peptide	LPFEKSTVM			418	426			nucleocapsid protein	ABC46569.1	Nucleoprotein	P03466	Influenza A virus (A/Memphis/4/1980(H3N2))	Influenza A virus	11320
38472	Linear peptide	LPFERATIM			418	426			nucleocapsid protein	ABI36003.1	Nucleoprotein	P03466	H1N1 subtype	Influenza A virus	11320
38473	Linear peptide	LPFERSTIM			418	426			nucleocapsid protein	ACX46207.1	Nucleoprotein	P03466	H1N1 subtype	Influenza A virus	11320
38688	Linear peptide	LPRRSGAAGA			172	181			nucleoprotein	AAA43467.1	Nucleoprotein	P03466	Influenza A virus	Influenza A virus	11320
38714	Linear peptide	LPSLPGHTA			163	171			Non-structural protein 1	P03496.1	Non-structural protein 1	P03496	Influenza A virus (A/Puerto Rico/8/1934(H1N1))	Influenza A virus	11320
38762	Linear peptide	LPVRSWSYIV			88	97			Hemagglutinin precursor	SRC133	Hemagglutinin	P03452	Influenza A virus (A/Puerto Rico/8/1934(H1N1))	Influenza A virus	11320	Hemagglutinin precursor Contains: Hemagglutinin HA1 chain
39147	Linear peptide	LRNIPSIQS			335	343			Hemagglutinin precursor	SRC133	Hemagglutinin	P03452	Influenza A virus (A/Puerto Rico/8/1934(H1N1))	Influenza A virus	11320
39148	Linear peptide	LRNIPSIQSR			335	344			Hemagglutinin precursor	SRC133	Hemagglutinin	P03452	Influenza A virus (A/Puerto Rico/8/1934(H1N1))	Influenza A virus	11320
39155	Linear peptide	LRNVPQIESR			331	340			Hemagglutinin precursor	P03451.1	Hemagglutinin	P03452	Influenza A virus (A/Japan/305/1957(H2N2))	Influenza A virus	11320
39214	Linear peptide	LRSRYWAI			381	388			NP	Q91UL1	Nucleoprotein	P03466	Influenza A virus (A/X-31(H3N2))	Influenza A virus	11320	Data originally imported from the Database of Functional Molecular Immunology, FIMM (http://sdmc.lit.org.sg:8080/fimm/) and from the HLA Ligand Database (http://hlaligand.ouhsc.edu/). P000380 (FIMM database epitope ID). Recurated by IEDB Curation Staff.
39535	Linear peptide	LSPGMMMGMFNM			403	414			RNA-directed RNA polymerase catalytic subunit	P03432.1	RNA-directed RNA polymerase catalytic subunit	P03431	Influenza A virus (A/nt/60/1968(H3N2))	Influenza A virus	11320
39878	Linear peptide	LTEKEGSYPK			168	177			Hemagglutinin precursor	P03452	Hemagglutinin	P03452	Influenza A virus (A/Puerto Rico/8/1934(H1N1))	Influenza A virus	11320
39979	Linear peptide	LTITYSSSM			527	535			PB2 polymerase subunit	AAC63443.1	Polymerase basic protein 2	P03428	Influenza A virus H3N2	Influenza A virus	11320
39989	Linear peptide	LTKGILGFVFTLTVPSERG			55	73			Matrix protein 1	P35937.1	Matrix protein 1	P03485	Influenza A virus	Influenza A virus	11320
40555	Linear peptide	LVRGNSPVF			92	100			Polymerase basic protein 2	Q4U3D6	Polymerase basic protein 2	P03428	Influenza A virus (A/tiger/Thailand/CU-T4/04(H5N1))	Influenza A virus	11320
40571	Linear peptide	LVSDGGPNLY			590	599			PB1 polymerase subunit	AAA43637.1	RNA-directed RNA polymerase catalytic subunit	P03431	Influenza A virus	Influenza A virus	11320
40590	Linear peptide	LVSLGAISF			544	552			Hemagglutinin precursor	P18876.1	Hemagglutinin	P03452	Influenza A virus (A/Leningrad/1954/1(H1N1))	Influenza A virus	11320
40742	Linear peptide	LYDYKENRF			109	117			Polymerase acidic protein	Q9IQ47.1	Polymerase acidic protein	P03433	Influenza A virus (A/X-31(H3N2))	Influenza A virus	11320
41134	Linear peptide	MASTPASRY			81	89			NS1	BAA06344.1	Non-structural protein 1	P03496	Influenza A virus (A/Hokkaido/20/89(H3N2))	Influenza A virus	11320
41360	Linear peptide	MEFEPFQSL			19	27			Polymerase basic protein 2	Q4U3D6	Polymerase basic protein 2	P03428	Influenza A virus (A/tiger/Thailand/CU-T4/04(H5N1))	Influenza A virus	11320
41466	Linear peptide	MEYDAVATT			59	67			RNA-directed RNA polymerase catalytic subunit	P26144.1	RNA-directed RNA polymerase catalytic subunit	P03431	Influenza A virus (A/camel/Mongolia/1982(H1N1))	Influenza A virus	11320
41691	Linear peptide	MIDGIGRFY			19	27			NP	Q5Q195	Nucleoprotein	P03466	H1N1 swine influenza virus (A/swine/Korea/S10/2004(H1N1))	Influenza A virus	11320
41894	Linear peptide	MKWGMEMRR			575	583			polymerase PA	NP_775531.1	Polymerase acidic protein	P03433	Influenza A virus (A/Puerto Rico/8/34/Mount Sinai(H1N1))	Influenza A virus	11320
41895	Linear peptide	MKWMMAMKY			47	55			PB2 polymerase subunit	AAC63443.1	Polymerase basic protein 2	P03428	Influenza A virus H3N2	Influenza A virus	11320
41908	Linear peptide	MLASIDLKY			372	380			polymerase subunit 1	CAC84754.1	RNA-directed RNA polymerase catalytic subunit	P03431	Influenza A virus (A/swine/Finistere/127/99(H3N2))	Influenza A virus	11320
41929	Linear peptide	MLERELVRK			206	214			Polymerase basic protein 2	SRC121	Polymerase basic protein 2	P03428	Influenza A virus	Influenza A virus	11320	One representative Swiss-prot entry is provided.
41998	Linear peptide	MLLRSAIGQV			548	557			polymerase PA	AEO01683.1	Polymerase acidic protein	P03433	Influenza A virus	Influenza A virus	11320
42068	Linear peptide	MLSTVLGVSI			414	423			RNA-directed RNA polymerase catalytic subunit	P03431.2	RNA-directed RNA polymerase catalytic subunit	P03431	Influenza A virus (A/Puerto Rico/8/1934(H1N1))	Influenza A virus	11320
42143	Linear peptide	MMMGMFNML			407	415			RNA-directed RNA polymerase subunit P1 (Polymerase basic protein 1) (PB1)	P03431.1	RNA-directed RNA polymerase catalytic subunit	P03431	Influenza A virus	Influenza A virus	11320
42258	Linear peptide	MPAHGPAKNM			646	655			RNA-directed RNA polymerase catalytic subunit	P03431.2	RNA-directed RNA polymerase catalytic subunit	P03431	Influenza A virus (A/Puerto Rico/8/1934(H1N1))	Influenza A virus	11320
42373	Linear peptide	MQIRGFVYF			7	15			Polymerase basic protein 1	Q8QPY1	RNA-directed RNA polymerase catalytic subunit	P03431	Influenza A virus (A/Turkey/MO/24093/99(H1N2))	Influenza A virus	11320
42374	Linear peptide	MQIRGFVYFVET			246	257			RNA-directed RNA polymerase catalytic subunit	P03432.1	RNA-directed RNA polymerase catalytic subunit	P03431	Influenza A virus (A/nt/60/1968(H3N2))	Influenza A virus	11320
42484	Linear peptide	MRMGDLHLL			13	21			Nonstructural protein	Q67275	Nuclear export protein	P03508	Influenza A virus (A/swine/Italy/1850/1977(H3N2))	Influenza A virus	11320
42488	Linear peptide	MRNVPEKQTR			337	346			Hemagglutinin precursor	P03435.1	Hemagglutinin	P03452	Influenza A virus (A/Victoria/3/1975(H3N2))	Influenza A virus	11320
42612	Linear peptide	MSNEGSYFF			481	489			nucleoprotein	CAC37326.1	Nucleoprotein	P03466	Influenza A virus (A/swine/Italy/1509-6/97(H1N1))	Influenza A virus	11320
42959	Linear peptide	MVLASTTAK			179	187			matrix protein 1	ACC94032.1	Matrix protein 1	P03485	Influenza A virus (A/swine/Hannover/1/1981(H1N1))	Influenza A virus	11320
42974	Linear peptide	MVMELIRMI			189	197			nucleocapsid protein	AAT70629.1	Nucleoprotein	P03466	H5N1 subtype	Influenza A virus	11320	The authors report that the epitope was synthesized based on strain H5N1-Thailand-human-2004.
42975	Linear peptide	MVMELVRMIK			189	198			Nucleoprotein	SRC124	Nucleoprotein	P03466	Influenza A virus (A/Puerto Rico/8/1934(H1N1))	Influenza A virus	11320
43086	Linear peptide	MYSDFHFI			47	54			Polymerase acidic protein	Q9IQ47.1	Polymerase acidic protein	P03433	Influenza A virus (A/X-31(H3N2))	Influenza A virus	11320
43350	Linear peptide	NAYERMCNT							Nucleoprotein	SRC124	Nucleoprotein	P03466	Influenza A virus	Influenza A virus	11320	This peptide is said to correspond to residues 217-225 of the Nucleoprotein from Influenza A/Japan/305, but the corresponding sequence found in that protein has a I residue at position 225 instead of a T. It is predicted to bind HLA-B14 molecules based on
43484	Linear peptide	NDLGPATAQMAL			537	548			RNA-directed RNA polymerase catalytic subunit	P03432.1	RNA-directed RNA polymerase catalytic subunit	P03431	Influenza A virus (A/nt/60/1968(H3N2))	Influenza A virus	11320
43743	Linear peptide	NESGRLIDF			158	166			polymerase PB1	AAM75156.1	RNA-directed RNA polymerase catalytic subunit	P03431	Influenza A virus (A/Puerto Rico/8/34/Mount Sinai(H1N1))	Influenza A virus	11320
43784	Linear peptide	NEVGARILT			5	13			Polymerase 2 protein	Q8UZR1	Polymerase basic protein 2	P03428	Influenza A virus (A/SW/MN/12883/00(H1N2))	Influenza A virus	11320
44316	Linear peptide	NIQFTAVGK			404	412			Hemagglutinin precursor	SRC133	Hemagglutinin	P03452	Influenza A virus (A/Puerto Rico/8/1934(H1N1))	Influenza A virus	11320	Hemagglutinin precursor Contains: Hemagglutinin HA1 chain
44946	Linear peptide	NLYNIRNL			594	601			polymerase PB1	ADI79236.1	RNA-directed RNA polymerase catalytic subunit	P03431	Influenza A virus	Influenza A virus	11320
44947	Linear peptide	NLYNIRNLHI			597	606			RNA-directed RNA polymerase catalytic subunit	P03431.2	RNA-directed RNA polymerase catalytic subunit	P03431	Influenza A virus (A/Puerto Rico/8/1934(H1N1))	Influenza A virus	11320
44955	Linear peptide	NMAPEKVDF			13	21			PA polymerase subunit	Q919S9	Polymerase acidic protein	P03433	Influenza A virus (A/swine/Hong Kong/2106/98(H9N2))	Influenza A virus	11320
44961	Linear peptide	NMDRAVKLY			92	100			Membrane matrix protein M1	Q91U62	Matrix protein 1	P03485	Influenza A virus (A/Hong Kong/488/97(H5N1))	Influenza A virus	11320
45001	Linear peptide	NMLSTVLGV			413	421			PB1 polymerase subunit	AAA43637.1	RNA-directed RNA polymerase catalytic subunit	P03431	Influenza A virus	Influenza A virus	11320
45299	Linear peptide	NPALRMKWM			42	50			polymerase PB2	NP_775529.1	Polymerase basic protein 2	P03428	Influenza A virus (A/Puerto Rico/8/34/Mount Sinai(H1N1))	Influenza A virus	11320
45467	Linear peptide	NPRMFLAM			314	321			polymerase basic protein 1	CAA67498.1	RNA-directed RNA polymerase catalytic subunit	P03431	Influenza A virus (A/Fort Monmouth/1/1947-mouse adapted(H1N1))	Influenza A virus	11320
45468	Linear peptide	NPRMFLAMI			314	322			RNA-directed RNA polymerase catalytic subunit	P03431.2	RNA-directed RNA polymerase catalytic subunit	P03431	Influenza A virus (A/Puerto Rico/8/1934(H1N1))	Influenza A virus	11320
45788	Linear peptide	NSDTVDWSW			434	442			neuraminidase	0704313A	Neuraminidase	P03468	Influenza A virus	Influenza A virus	11320
45805	Linear peptide	NSFEQITFM			89	97			nonstructural protein NS2	AAA43511.1	Nuclear export protein	P03508	Influenza A virus (A/duck/England/1/1956(H11N6))	Influenza A virus	11320
45941	Linear peptide	NSPVFNYNK			96	104			Polymerase basic protein 2	Q4U3D6	Polymerase basic protein 2	P03428	Influenza A virus (A/tiger/Thailand/CU-T4/04(H5N1))	Influenza A virus	11320
46157	Linear peptide	NTLKLATGM			22	30			Hemagglutinin	Q67051	Hemagglutinin	P03452	Influenza A virus (A/Sichuan/2/1987(H3N2))	Influenza A virus	11320
46181	Linear peptide	NTMTKDAER			225	233			polymerase basic protein 1	CAA67498.1	RNA-directed RNA polymerase catalytic subunit	P03431	Influenza A virus (A/Fort Monmouth/1/1947-mouse adapted(H1N1))	Influenza A virus	11320
46284	Linear peptide	NTTKGVTAACSHAG			144	157			Hemagglutinin precursor	SRC133	Hemagglutinin	P03452	Influenza A virus (A/Puerto Rico/8/1934(H1N1))	Influenza A virus	11320
46406	Linear peptide	NVKNLYEKVK			458	467			Hemagglutinin precursor	P03452	Hemagglutinin	P03452	Influenza A virus (A/Puerto Rico/8/1934(H1N1))	Influenza A virus	11320
46814	Linear peptide	PAHKSQLVW			16	24			Nucleocapsid protein	Q5EMB0	Nucleoprotein	P03466	Influenza A virus (A/duck/Korea/S10/03(H3N2))	Influenza A virus	11320
47926	Linear peptide	PILSPLTKGI			50	59			Matrix protein 1	P03485.1	Matrix protein 1	P03485	Influenza A virus	Influenza A virus	11320
48096	Linear peptide	PKKTGGPIYRRVN			89	101			nucleocapsid protein	AAK18005.1	Nucleoprotein	P03466	Influenza A virus (A/Puerto Rico/8/1934(H1N1))	Influenza A virus	11320
49284	Linear peptide	PRYVRQNTLRLA							Hemagglutinin precursor	SRC133	Hemagglutinin	P03452	Influenza A virus (A/Puerto Rico/8/1934(H1N1))	Influenza A virus	11320
49979	Linear peptide	PVTIGECPK			314	322			Hemagglutinin precursor	P03452	Hemagglutinin	P03452	Influenza A virus (A/Puerto Rico/8/1934(H1N1))	Influenza A virus	11320
50352	Linear peptide	QARQMVQAM			1	9			Matrix protein 1	Q3LZ03	Matrix protein 1	P03485	Influenza A virus (A/turkey/Minnesota/511/1978(H9N2))	Influenza A virus	11320
51101	Linear peptide	QILSIYSTV			531	539			hemagglutinin	AAK38298.1	Hemagglutinin	P03452	Influenza A virus (A/Bar-headed Goose/Qinghai/61/05(H5N1))	Influenza A virus	11320
51249	Linear peptide	QKRMGVQMQRFK			241	252			matrix protein 1	ABF01914.1	Matrix protein 1	P03485	Influenza A virus (A/Vietnam/CL26/2004(H5N1))	Influenza A virus	11320
51291	Linear peptide	QLALQLFIK			545	553			RNA-directed RNA polymerase catalytic subunit	P21426.1	RNA-directed RNA polymerase catalytic subunit	P03431	Influenza A virus	Influenza A virus	11320
51338	Linear peptide	QLFIKDYRY			41	49			PB1	Q82548	RNA-directed RNA polymerase catalytic subunit	P03431	Influenza A virus (A/Wisconsin/4755/1994(H1N1))	Influenza A virus	11320
51636	Linear peptide	QMRDVLGTF			602	610			PB2 polymerase subunit	AAC63443.1	Polymerase basic protein 2	P03428	Influenza A virus H3N2	Influenza A virus	11320
51655	Linear peptide	QMVTTTNPL			164	172			Matrix protein 1	P03485.1	Matrix protein 1	P03485	Influenza A virus	Influenza A virus	11320	A computer scoring program based on the HLA-A2.1 peptide binding motif was used to score peptides within the influenza matrix protein for likelihood of binding to HLA-A2.1.
51656	Linear peptide	QMVTTTNPLI			164	173			Matrix protein 1	P03485.1	Matrix protein 1	P03485	Influenza A virus	Influenza A virus	11320	A computer scoring program based on the HLA-A2.1 peptide binding motif was used to score peptides within the influenza matrix protein for likelihood of binding to HLA-A2.1.
51809	Linear peptide	QPEWFRNVL			329	337			RNA-directed RNA polymerase catalytic subunit	P03431.2	RNA-directed RNA polymerase catalytic subunit	P03431	Influenza A virus (A/Puerto Rico/8/1934(H1N1))	Influenza A virus	11320
52665	Linear peptide	QTYDWTLNR			127	135			polymerase PB1	AAM75156.1	RNA-directed RNA polymerase catalytic subunit	P03431	Influenza A virus (A/Puerto Rico/8/34/Mount Sinai(H1N1))	Influenza A virus	11320
53028	Linear peptide	QYSGFVRTL			35	43			Polymerase basic protein 2	Q4U3D6	Polymerase basic protein 2	P03428	Influenza A virus (A/chicken/Korea/SNU1035C/00(H9N2))	Influenza A virus	11320
53197	Linear peptide	RARIKTRLF			2	10			PA polymerase subunit	Q919S8	Polymerase acidic protein	P03433	Influenza A virus (A/swine/Hong Kong/3297/98(H9N2))	Influenza A virus	11320
53536	Linear peptide	REILTKTTV			1	9			Polymerase basic subunit 2	Q2LG97	Polymerase basic protein 2	P03428	Influenza A virus (A/duck/Guangxi/1586/2004(H5N1))	Influenza A virus	11320
53542	Linear peptide	REITFHGAK			2	10			Matrix protein 1	Q3LZC5	Matrix protein 1	P03485	Influenza A virus (A/chicken/CA/375TR/2002(H6N2))	Influenza A virus	11320
53546	Linear peptide	REKIDGVKL			514	522			Hemagglutinin precursor	P18876.1	Hemagglutinin	P03452	Influenza A virus (A/Leningrad/1954/1(H1N1))	Influenza A virus	11320
53573	Linear peptide	RELVRKTRF			209	217			polymerase PB2	NP_775529.1	Polymerase basic protein 2	P03428	Influenza A virus (A/Puerto Rico/8/34/Mount Sinai(H1N1))	Influenza A virus	11320
53890	Linear peptide	RGINDRNFW			199	207			nucleoprotein NP	NP_775533.1	Nucleoprotein	P03466	Influenza A virus	Influenza A virus	11320	This peptide was originally predicted to be a potential CD8+ epitope based on its HLA-biding, TAP-binding and proteasomal-cleavage propensities.
53896	Linear peptide	RGKLKRRAI			24	32			PB1 polymerase protein	Q8UWN5	RNA-directed RNA polymerase catalytic subunit	P03431	Influenza A virus (A/quail/Hong Kong/FY298/00(H9N2))	Influenza A virus	11320
53918	Linear peptide	RGLQRRRFVQNALNGNG			72	88			Matrix protein 1	P03485.1	Matrix protein 1	P03485	Influenza A virus (A/Puerto Rico/8/1934(H1N1))	Influenza A virus	11320	No strain is given in the reference, but the peptide sequence is from Influenza A/PR/8/34, as noted in reference 13 of the paper.
54179	Linear peptide	RIKTRLFTI			170	178			Polymerase acidic protein	Q9IQ47.1	Polymerase acidic protein	P03433	Influenza A virus (A/X-31(H3N2))	Influenza A virus	11320
54517	Linear peptide	RLEDVFAGK			27	35			Matrix protein 1	P03485.1	Matrix protein 1	P03485	Influenza A virus	Influenza A virus	11320
54532	Linear peptide	RLFFKCIYR			45	53			matrix protein M2	NP_775535.1	Matrix protein 2	P06821	Influenza A virus (A/Puerto Rico/8/34/Mount Sinai(H1N1))	Influenza A virus	11320
54584	Linear peptide	RLIDFLKDV			162	170			RNA-directed RNA polymerase catalytic subunit	P03431.2	RNA-directed RNA polymerase catalytic subunit	P03431	Influenza A virus (A/Puerto Rico/8/1934(H1N1))	Influenza A virus	11320
54586	Linear peptide	RLIEKTNEK			93	101			hemagglutinin	BAA02777.1	Hemagglutinin	P03452	Influenza A virus (A/Sichuan/2/1987(H3N2))	Influenza A virus	11320
54588	Linear peptide	RLIGKTNEK			399	407			hemagglutinin	ACF36229.1	Hemagglutinin	P03452	Influenza A virus (A/Hong Kong/CUHK13527/2003(H3N2))	Influenza A virus	11320
54592	Linear peptide	RLIQNSITI			70	78			nucleoprotein	CAZ65591.1	Nucleoprotein	P03466	Influenza A virus	Influenza A virus	11320
54593	Linear peptide	RLIQNSLTI			55	63			nucleocapsid protein	ADI77353.1	Nucleoprotein	P03466	Influenza A virus	Influenza A virus	11320
54656	Linear peptide	RLLQNSQVY			305	313			Nucleoprotein	P31609.1	Nucleoprotein	P03466	Influenza A virus	Influenza A virus	11320
54682	Linear peptide	RLNKRSYLI			211	219			polymerase PB1	AEI29975.1	RNA-directed RNA polymerase catalytic subunit	P03431	Influenza A virus	Influenza A virus	11320
54693	Linear peptide	RLNWLTHLK			150	158			hemagglutinin	ACC66837.1	Hemagglutinin	P03452	Influenza A virus (A/CHU/2-524/2005(H3N2))	Influenza A virus	11320
54803	Linear peptide	RLVDSIGSW			29	37			Neuraminidase	Q49LX8	Neuraminidase	P03468	Influenza A virus (A/swine/IDT/Bakum1832/2000(H1N2))	Influenza A virus	11320
54804	Linear peptide	RLVDSIVSW			21	29			Neuraminidase	Q09ES3	Neuraminidase	P03468	Influenza A virus (A/Istanbul/CTF/10/2004(H3N2))	Influenza A virus	11320
54880	Linear peptide	RMFLAMITY			1	9			Polymerase subunit 1	Q8B3E7	RNA-directed RNA polymerase catalytic subunit	P03431	Influenza A virus (A/England/627/01(H1N2))	Influenza A virus	11320
54888	Linear peptide	RMGAVTTEV			134	142			matrix protein 1	AEN68979.1	Matrix protein 1	P03485	Influenza A virus	Influenza A virus	11320
54898	Linear peptide	RMGVQMQRFK			243	252			Matrix protein 1	P03485.1	Matrix protein 1	P03485	Influenza A virus (A/Puerto Rico/8/1934(H1N1))	Influenza A virus	11320
54931	Linear peptide	RMNYYWTLLK			243	252			Hemagglutinin precursor	SRC133	Hemagglutinin	P03452	Influenza A virus (A/Puerto Rico/8/1934(H1N1))	Influenza A virus	11320	Hemagglutinin precursor Contains: Hemagglutinin HA1 chain
54941	Linear peptide	RMQFSSFTV			630	638			Polymerase basic protein 2	SRC121	Polymerase basic protein 2	P03428	Influenza A virus (A/Puerto Rico/8/1934(H1N1))	Influenza A virus	11320
54953	Linear peptide	RMVLASTTAK			178	187			Matrix protein 1	P03485.1	Matrix protein 1	P03485	Influenza A virus (A/Puerto Rico/8/1934(H1N1))	Influenza A virus	11320
54981	Linear peptide	RNEQGQTLW			5	13			Polymerase basic protein 2	Q5QCX2	Polymerase basic protein 2	P03428	Influenza A virus (A/Viet Nam/HN/2004(H5N1))	Influenza A virus	11320
55051	Linear peptide	RNQPAATAL			135	143			polymerase basic protein 1	CAA67498.1	RNA-directed RNA polymerase catalytic subunit	P03431	Influenza A virus (A/Fort Monmouth/1/1947-mouse adapted(H1N1))	Influenza A virus	11320
55124	Linear peptide	RPCFWVELI			404	412			Neuraminidase	P03468.2	Neuraminidase	P03468	Influenza A virus (A/Puerto Rico/8/1934(H1N1))	Influenza A virus	11320
55214	Linear peptide	RPLLIEGTA			393	401			RNA-directed RNA polymerase catalytic subunit	P03431.2	RNA-directed RNA polymerase catalytic subunit	P03431	Influenza A virus (A/Puerto Rico/8/1934(H1N1))	Influenza A virus	11320
55367	Linear peptide	RPVGISSMV			707	715			RNA-directed RNA polymerase catalytic subunit	P03431.2	RNA-directed RNA polymerase catalytic subunit	P03431	Influenza A virus (A/Puerto Rico/8/1934(H1N1))	Influenza A virus	11320
55380	Linear peptide	RPWVSFDQNL			286	295			Neuraminidase	P03468.2	Neuraminidase	P03468	Influenza A virus (A/Puerto Rico/8/1934(H1N1))	Influenza A virus	11320
55411	Linear peptide	RQEMASRGLW			179	188			Polymerase acidic protein	P21427.1	Polymerase acidic protein	P03433	Influenza A virus (A/Ann Arbor/6/1960(H2N2))	Influenza A virus	11320
55531	Linear peptide	RRATAILRK			361	369			polymerase subunit 2	CAC84738.1	Polymerase basic protein 2	P03428	Influenza A virus (A/swine/Scotland/410440/94(H1N2))	Influenza A virus	11320
55633	Linear peptide	RRKTNLYGF			495	503			polymerase PA	NP_775531.1	Polymerase acidic protein	P03433	Influenza A virus (A/Puerto Rico/8/34/Mount Sinai(H1N1))	Influenza A virus	11320
55737	Linear peptide	RRSGAAGAAIK			174	184			nucleocapsid protein	AAK49273.1	Nucleoprotein	P03466	H5N1 subtype	Influenza A virus	11320
55738	Linear peptide	RRSGAAGAAVK			174	184			Nucleoprotein	SRC124	Nucleoprotein	P03466	Influenza A virus (A/Puerto Rico/8/1934(H1N1))	Influenza A virus	11320
55767	Linear peptide	RRVRDNMTK			189	197			polymerase PB1	AAM75156.1	RNA-directed RNA polymerase catalytic subunit	P03431	Influenza A virus (A/Puerto Rico/8/34/Mount Sinai(H1N1))	Influenza A virus	11320
55866	Linear peptide	RSKAFSNCY			90	98			hemagglutinin	1101228B	Hemagglutinin	P03452	Influenza A virus	Influenza A virus	11320
55869	Linear peptide	RSKAYSNCY			90	98			hemagglutinin	BAA04709.1	Hemagglutinin	P03452	Influenza A virus (A/Sichuan/2/1987(H3N2))	Influenza A virus	11320
56100	Linear peptide	RTLDFHDSNVK			450	460			Hemagglutinin precursor	SRC133	Hemagglutinin	P03452	Influenza A virus (A/Puerto Rico/8/1934(H1N1))	Influenza A virus	11320	Hemagglutinin precursor Contains: Hemagglutinin HA1 chain
56355	Linear peptide	RVLSFIKGTK			342	351			Nucleoprotein	SRC124	Nucleoprotein	P03466	Influenza A virus (A/Puerto Rico/8/1934(H1N1))	Influenza A virus	11320
56391	Linear peptide	RVRDNMTKK			6	14			Polymerase basic protein 1	Q5QCX1	RNA-directed RNA polymerase catalytic subunit	P03431	Influenza A virus (A/Viet Nam/HN/2004(H5N1))	Influenza A virus	11320
56681	Linear peptide	RYWAIRTR			384	391			NP	Q91UL1	Nucleoprotein	P03466	Influenza A virus (A/X-31(H3N2))	Influenza A virus	11320	Data originally imported from the HLA Ligand Database (http://hlaligand.ouhsc.edu/).
56682	Linear peptide	RYWAIRTRSGG			384	394			nucleoprotein	AAX39500.1	Nucleoprotein	P03466	Influenza A virus	Influenza A virus	11320	Epitope NP384-394 was previously identified by Huet S et al. Int Immunol 1990
56697	Linear peptide	SAAFEDLRVLSFIKG			335	349			Nucleoprotein	SRC124	Nucleoprotein	P03466	Influenza A virus (A/Puerto Rico/8/1934(H1N1))	Influenza A virus	11320	The following refers to the epitope id as found in the original FIMM database: P000477.
56698	Linear peptide	SAAFEDLRVLSFIRG			335	349			Nucleoprotein	P03467.1	Nucleoprotein	P03466	Influenza A virus (A/nt/60/1968(H3N2))	Influenza A virus	11320	An extra C-terminal tyrosine residue was added during peptide synthesis.
56736	Linear peptide	SADPLASLL			2	10			Polymerase basic subunit 2	Q6DNL3	Polymerase basic protein 2	P03428	Influenza A virus (A/Ck/HK/2133.1/2003(H5N1))	Influenza A virus	11320
57105	Linear peptide	SCLENFRAYV			224	233			polymerase PA	AEA03752.2	Polymerase acidic protein	P03433	Influenza A virus	Influenza A virus	11320
57325	Linear peptide	SDYEGRLIQNSLTI			50	63			Nucleoprotein	P03467.1	Nucleoprotein	P03466	Influenza A virus (A/nt/60/1968(H3N2))	Influenza A virus	11320
57507	Linear peptide	SEKTHIHIF			140	148			polymerase PA	NP_775531.1	Polymerase acidic protein	P03433	Influenza A virus (A/Puerto Rico/8/34/Mount Sinai(H1N1))	Influenza A virus	11320
57651	Linear peptide	SETQGTEKL			16	24			Polymerase basic protein 2	Q0WXT2	Polymerase basic protein 2	P03428	Influenza A virus (A/tern/Australia/1/04(H2N5))	Influenza A virus	11320
57892	Linear peptide	SFSFGGFTF			1	9			PB2 polymerase protein	Q8V6Y0	Polymerase basic protein 2	P03428	Influenza A virus (A/Swine/Italy/25823/94(H3N2))	Influenza A virus	11320
58177	Linear peptide	SGPLKAEIAQRLEDV			17	31			Matrix protein 1	P35937.1	Matrix protein 1	P03485	Influenza A virus	Influenza A virus	11320
58352	Linear peptide	SHEGEGIPL			3	11			Polymerase acidic protein	Q1KIC9	Polymerase acidic protein	P03433	Influenza A virus (A/duck/Vietnam/15/2003(H5N1))	Influenza A virus	11320
58567	Linear peptide	SIIPSGPLK			13	21			Matrix protein 1	P21429.1	Matrix protein 1	P03485	Influenza A virus	Influenza A virus	11320
59031	Linear peptide	SLCPIRGWAI			90	99			neuraminidase	ACL12264.1	Neuraminidase	P03468	Influenza A virus	Influenza A virus	11320
59069	Linear peptide	SLENFRAYV			225	233			Polymerase acidic protein	SRC114	Polymerase acidic protein	P03433	Influenza A virus (A/Puerto Rico/8/1934(H1N1))	Influenza A virus	11320
59322	Linear peptide	SLLTEVETYV			2	11			Matrix protein 1	P03485.1	Matrix protein 1	P03485	Influenza A virus	Influenza A virus	11320
59323	Linear peptide	SLLTEVETYVL			2	12			Matrix protein 1	P03485.1	Matrix protein 1	P03485	Influenza A virus	Influenza A virus	11320
59384	Linear peptide	SLPFQNIHPV			306	315			Hemagglutinin precursor	SRC133	Hemagglutinin	P03452	Influenza A virus (A/Puerto Rico/8/1934(H1N1))	Influenza A virus	11320	Hemagglutinin precursor Contains: Hemagglutinin HA1 chain
59400	Linear peptide	SLPPNFSSL			5	13			Polymerase	Q7TGY5	Polymerase acidic protein	P03433	Influenza A virus (A/Duck/Shantou/1881/00(H9N2))	Influenza A virus	11320
59547	Linear peptide	SLVGIDPFRL			297	306			nucleoprotein	CAA24268.1	Nucleoprotein	P03466	Influenza A virus (A/Puerto Rico/8/1934(H1N1))	Influenza A virus	11320
59654	Linear peptide	SMELPSFGV			139	147			polymerase PB1	ABL61493.1	RNA-directed RNA polymerase catalytic subunit	P03431	Influenza A virus(A/swine/Shandong/fZC/2003(H9N2))	Influenza A virus	11320
59673	Linear peptide	SMIEAESSV			594	602			Polymerase acidic protein	SRC114	Polymerase acidic protein	P03433	Influenza A virus (A/Puerto Rico/8/1934(H1N1))	Influenza A virus	11320
60066	Linear peptide	SPGMMMGMF			404	412			RNA-directed RNA polymerase catalytic subunit	P03431.2	RNA-directed RNA polymerase catalytic subunit	P03431	Influenza A virus (A/Puerto Rico/8/1934(H1N1))	Influenza A virus	11320
60089	Linear peptide	SPIVPSFDM			473	481			Nucleoprotein	P03466.2	Nucleoprotein	P03466	Influenza A virus (A/Puerto Rico/8/1934(H1N1))	Influenza A virus	11320
60099	Linear peptide	SPKGVEESSI			624	633			Polymerase acidic protein	SRC114	Polymerase acidic protein	P03433	Influenza A virus (A/Puerto Rico/8/1934(H1N1))	Influenza A virus	11320
60125	Linear peptide	SPLMVAYML			199	207			Polymerase basic protein 2	SRC121	Polymerase basic protein 2	P03428	Influenza A virus (A/Puerto Rico/8/1934(H1N1))	Influenza A virus	11320
60346	Linear peptide	SPYNSRFESV			153	162			neuraminidase	0704313A	Neuraminidase	P03468	Influenza A virus	Influenza A virus	11320
60624	Linear peptide	SRARIKTRL			1	9			PA polymerase subunit	Q919S8	Polymerase acidic protein	P03433	Influenza A virus (A/swine/Hong Kong/3297/98(H9N2))	Influenza A virus	11320
60867	Linear peptide	SRYWAIRTR			383	391			nucleoprotein NP	NP_775533.1	Nucleoprotein	P03466	Influenza A virus (A/Puerto Rico/8/34/Mount Sinai(H1N1))	Influenza A virus	11320	The epitope sequence was provided as NP_775533.1 (GI: 27596994) from Wang et al. Vaccine 2007
60935	Linear peptide	SSDDFALIV			6	14			Polymerase basic protein 1	Q33CF8	RNA-directed RNA polymerase catalytic subunit	P03431	Influenza A virus (A/whooper swan/Mongolia/6/05(H5N1))	Influenza A virus	11320
61002	Linear peptide	SSFQDILLR			7	15			nonstructural protein 2	ABH05858.1	Nuclear export protein	P03508	Influenza A virus (A/X-31(H3N2))	Influenza A virus	11320
61151	Linear peptide	SSLENFRAYV			224	233			polymerase PA	ADI79228.1	Polymerase acidic protein	P03433	Influenza A virus	Influenza A virus	11320
61369	Linear peptide	SSSTEVETY			2	10			Matrix protein 1	Q58CE8	Matrix protein 1	P03485	Influenza A virus (A/New York/124/2001(H3N2))	Influenza A virus	11320
61460	Linear peptide	SSVSSFERF			103	111			Hemagglutinin	P26142.1	Hemagglutinin	P03452	Influenza A virus (A/camel/Mongolia/1982(H1N1))	Influenza A virus	11320
61565	Linear peptide	STDTVDTVLEK			29	39			Hemagglutinin precursor	SRC133	Hemagglutinin	P03452	Influenza A virus (A/Puerto Rico/8/1934(H1N1))	Influenza A virus	11320	Hemagglutinin precursor Contains: Hemagglutinin HA1 chain
61714	Linear peptide	STLELRSGY			377	385			nucleoprotein	BAA86067.1	Nucleoprotein	P03466	Influenza A virus (A/Nagasaki/76/98(H3N2))	Influenza A virus	11320
61715	Linear peptide	STLELRSRY			377	385			Nucleoprotein	P18072.1	Nucleoprotein	P03466	Influenza A virus (A/Texas/1/1977(H3N2))	Influenza A virus	11320	Imported from the TopBank database.
62180	Linear peptide	SVKEKDMTK			65	73			Polymerase	Q5G946	Polymerase acidic protein	P03433	Influenza A virus (A/chicken/Viet Nam/AG-010/2004(H5N1))	Influenza A virus	11320
62315	Linear peptide	SVRNGTYDYPK			495	505			Hemagglutinin precursor	SRC133	Hemagglutinin	P03452	Influenza A virus (A/Puerto Rico/8/1934(H1N1))	Influenza A virus	11320	Hemagglutinin precursor Contains: Hemagglutinin HA1 chain
62486	Linear peptide	SWPDGAELPF			441	450			Neuraminidase	P03468	Neuraminidase	P03468	Influenza A virus	Influenza A virus	11320
62591	Linear peptide	SYINRTGTF			482	490			polymerase basic protein 1	CAA67498.1	RNA-directed RNA polymerase catalytic subunit	P03431	Influenza A virus (A/Fort Monmouth/1/1947-mouse adapted(H1N1))	Influenza A virus	11320
62631	Linear peptide	SYLIRALTL			216	224			polymerase basic protein 1	CAA67498.1	RNA-directed RNA polymerase catalytic subunit	P03431	Influenza A virus (A/Fort Monmouth/1/1947-mouse adapted(H1N1))	Influenza A virus	11320
63635	Linear peptide	TFEFTSFFY			489	497			RNA-directed RNA polymerase subunit P1 (Polymerase basic protein 1) (PB1)	P03431.1	RNA-directed RNA polymerase catalytic subunit	P03431	Influenza A virus	Influenza A virus	11320
64576	Linear peptide	TKGILGFVFTLTV			56	68			Matrix protein 1	P03485.1	Matrix protein 1	P03485	Influenza A virus	Influenza A virus	11320	The following refers to the epitope id as found in the original FIMM database: P000035 No particular strain is specified in the manuscript, a representative Swiss-prot ID containing the epitope is provided here.
65229	Linear peptide	TMLYNKMEF			313	321			PB2 protein	CAC85121.1	Polymerase basic protein 2	P03428	Influenza A virus (A/duck/Hong Kong/3096/99(H6N2))	Influenza A virus	11320
65271	Linear peptide	TMVMELVRMIK			188	198			Nucleoprotein	SRC124	Nucleoprotein	P03466	Influenza A virus (A/Puerto Rico/8/1934(H1N1))	Influenza A virus	11320
65636	Linear peptide	TPLGAINSSL			298	307			Hemagglutinin precursor	SRC133	Hemagglutinin	P03452	Influenza A virus (A/Puerto Rico/8/1934(H1N1))	Influenza A virus	11320	Hemagglutinin precursor Contains: Hemagglutinin HA1 chain
65841	Linear peptide	TQFESLKIY			33	41			non structural protein 2	BAD02362.1	Nuclear export protein	P03508	Influenza A virus (A/Yokohama/47/2002(H1N2))	Influenza A virus	11320
65857	Linear peptide	TQGRQTYDW			123	131			RNA-directed RNA polymerase catalytic subunit	P21426.1	RNA-directed RNA polymerase catalytic subunit	P03431	Influenza A virus (A/Ann Arbor/6/1960(H2N2))	Influenza A virus	11320
65880	Linear peptide	TQIQTRRSF			566	574			PB1 polymerase subunit	AAA43637.1	RNA-directed RNA polymerase catalytic subunit	P03431	Influenza A virus	Influenza A virus	11320
66091	Linear peptide	TRREVHIYY			123	131			polymerase PA	NP_775531.1	Polymerase acidic protein	P03433	Influenza A virus (A/Puerto Rico/8/34/Mount Sinai(H1N1))	Influenza A virus	11320
66197	Linear peptide	TSFFYRYGFV			491	500			polymerase PB1	ADI79236.1	RNA-directed RNA polymerase catalytic subunit	P03431	Influenza A virus	Influenza A virus	11320
66527	Linear peptide	TTAKAMEQM			184	192			matrix protein 1	ACC94032.1	Matrix protein 1	P03485	Influenza A virus (A/swine/Hannover/1/1981(H1N1))	Influenza A virus	11320
66636	Linear peptide	TTHSWIPKR			662	670			polymerase basic protein 1	CAA67498.1	RNA-directed RNA polymerase catalytic subunit	P03431	Influenza A virus (A/Fort Monmouth/1/1947-mouse adapted(H1N1))	Influenza A virus	11320
66893	Linear peptide	TTVDHMAII			23	31			PB2 polymerase subunit	AAC63443.1	Polymerase basic protein 2	P03428	Influenza A virus H3N2	Influenza A virus	11320
66924	Linear peptide	TTYQRTRAL			146	154			nucleocapsid protein	AAK18005.1	Nucleoprotein	P03466	Influenza A virus	Influenza A virus	11320
66969	Linear peptide	TVDHMAIIK			1	9			Polymerase basic protein 2	Q6DXD8	Polymerase basic protein 2	P03428	Influenza A virus (A/mallard/Alberta/127/00(H3N8))	Influenza A virus	11320
67442	Linear peptide	TYQWIIRNW			549	557			polymerase PB2	ACZ45427.1	Polymerase basic protein 2	P03428	Influenza A virus (A/Hong Kong/483/1997(H5N1))	Influenza A virus	11320	This conserved sequence is also present in Influenza A virus (A/Puerto Rico/8/1934(H1N1).
67602	Linear peptide	VAGGTSSVY			220	228			PB2 protein	CAC85076.1	Polymerase basic protein 2	P03428	Influenza A virus (A/quail/Hong Kong/SF550/00(H6N1))	Influenza A virus	11320
68327	Linear peptide	VERLKHGTF			57	65			Polymerase basic protein 2	Q5QCX2	Polymerase basic protein 2	P03428	Influenza A virus (A/Viet Nam/HN/2004(H5N1))	Influenza A virus	11320
68383	Linear peptide	VETPIRNEW			7	15			Matrix protein 2	P06821.1	Matrix protein 2	P06821	Influenza A virus (A/Puerto Rico/8/1934(H1N1))	Influenza A virus	11320
68849	Linear peptide	VHFRNQVKI			68	76			Polymerase basic protein 2	Q5QCX2	Polymerase basic protein 2	P03428	Influenza A virus (A/Viet Nam/HN/2004(H5N1))	Influenza A virus	11320
69631	Linear peptide	VLLVSLGAI			542	550			Hemagglutinin precursor	SRC133	Hemagglutinin	P03452	Influenza A virus (A/Puerto Rico/8/1934(H1N1))	Influenza A virus	11320	Hemagglutinin precursor Contains: Hemagglutinin HA1 chain
69638	Linear peptide	VLMENERTL			446	454			hemagglutinin	AAK38298.1	Hemagglutinin	P03452	Influenza A virus (A/Bar-headed Goose/Qinghai/61/05(H5N1))	Influenza A virus	11320
69640	Linear peptide	VLMEWLKTRPI			41	51			Matrix protein 1	P03485.1	Matrix protein 1	P03485	Influenza A virus (A/Puerto Rico/8/1934(H1N1))	Influenza A virus	11320
70160	Linear peptide	VNPTLLFLKV			3	12			polymerase 1	AAA43580.1	RNA-directed RNA polymerase catalytic subunit	P03431	Influenza A virus	Influenza A virus	11320
70252	Linear peptide	VPAQNAIST			12	20			polymerase PB1	AAM75156.1	RNA-directed RNA polymerase catalytic subunit	P03431	Influenza A virus (A/Puerto Rico/8/34/Mount Sinai(H1N1))	Influenza A virus	11320
70254	Linear peptide	VPASRYLTDM			84	93			Non-structural protein 1	P03496.1	Non-structural protein 1	P03496	Influenza A virus (A/Puerto Rico/8/1934(H1N1))	Influenza A virus	11320
70572	Linear peptide	VQHPELTGL			407	415			exo-alpha-sialidase	NMIVXL	Neuraminidase	P03468	Influenza A virus	Influenza A virus	11320
70898	Linear peptide	VSDGGPNLY			111	119			RNA polymerase	Q91TY9	RNA-directed RNA polymerase catalytic subunit	P03431	Influenza A virus (A/Hong Kong/514/97(H5N1))	Influenza A virus	11320
70924	Linear peptide	VSFDQNLDY			182	190			Neuraminidase	Q4VWE2	Neuraminidase	P03468	Influenza A virus (A/swine/Chiai/77-10/2001(H3N1))	Influenza A virus	11320
70974	Linear peptide	VSHCRATEY			450	458			polymerase PA	NP_775531.1	Polymerase acidic protein	P03433	Influenza A virus (A/Puerto Rico/8/34/Mount Sinai(H1N1))	Influenza A virus	11320
71025	Linear peptide	VSLGAISFW			545	553			Hemagglutinin precursor	P18876.1	Hemagglutinin	P03452	Influenza A virus (A/Leningrad/1954/1(H1N1))	Influenza A virus	11320
71075	Linear peptide	VSPLAVTWW			26	34			Polymerase basic protein 2	Q5QCX2	Polymerase basic protein 2	P03428	Influenza A virus (A/Viet Nam/HN/2004(H5N1))	Influenza A virus	11320
71239	Linear peptide	VTAACSHAGK			149	158			Hemagglutinin precursor	SRC133	Hemagglutinin	P03452	Influenza A virus (A/Puerto Rico/8/1934(H1N1))	Influenza A virus	11320	Hemagglutinin precursor Contains: Hemagglutinin HA1 chain
71335	Linear peptide	VTGLRNIPSIQSR			332	344			Hemagglutinin precursor	SRC133	Hemagglutinin	P03452	Influenza A virus (A/Puerto Rico/8/1934(H1N1))	Influenza A virus	11320
71514	Linear peptide	VTTEVAFGL			138	146			M1 protein	AAC80155.1	Matrix protein 1	P03485	Influenza A virus H3N2	Influenza A virus	11320
72635	Linear peptide	WILDRLFFK			41	49			Matrix protein 2	P06821.1	Matrix protein 2	P06821	Influenza A virus (A/Puerto Rico/8/1934(H1N1))	Influenza A virus	11320
72641	Linear peptide	WIPKRNRSI			284	292			PB1	Q5Q162	RNA-directed RNA polymerase catalytic subunit	P03431	Influenza A virus (A/swine/Korea/S190/2004(H9N2))	Influenza A virus	11320
72836	Linear peptide	WMACHSAAF			330	338			nucleoprotein	CAC37326.1	Nucleoprotein	P03466	Influenza A virus (A/swine/Italy/1509-6/97(H1N1))	Influenza A virus	11320
72858	Linear peptide	WMMAMKYPI			49	57			polymerase PB2	NP_040987.1	Polymerase basic protein 2	P03428	Influenza A virus (A/Puerto Rico/8/1934(H1N1))	Influenza A virus	11320
73099	Linear peptide	WSQNPTMLY			564	572			polymerase PB2	ABF83457.1	Polymerase basic protein 2	P03428	Influenza A virus (A/Northern Territory/60/1968(H3N2))	Influenza A virus	11320
74632	Linear peptide	YLEKANKIK			131	139			Polymerase acidic protein	SRC114	Polymerase acidic protein	P03433	Influenza A virus	Influenza A virus	11320	One representative Swiss-prot entry is provided.
74718	Linear peptide	YLIRALTL			218	225			polymerase PB1	ADI79236.1	RNA-directed RNA polymerase catalytic subunit	P03431	Influenza A virus	Influenza A virus	11320
75051	Linear peptide	YMFESKSMK			46	54			PB1 polymerase subunit	Q67EK5	RNA-directed RNA polymerase catalytic subunit	P03431	Influenza A virus (A/swine/Hong Kong/5190/99(H3N2))	Influenza A virus	11320
75332	Linear peptide	YPITADKRI			1	9			Polymerase basic protein 2	Q0PF69	Polymerase basic protein 2	P03428	Influenza A virus (A/chicken/Tula/Russia/Oct-5/2005(H5N1))	Influenza A virus	11320
75343	Linear peptide	YPKIYKTYF			111	119			Polymerase basic protein 2	SRC121	Polymerase basic protein 2	P03428	Influenza A virus (A/Puerto Rico/8/1934(H1N1))	Influenza A virus	11320
75345	Linear peptide	YPKLKNSYV			175	183			Hemagglutinin precursor	SRC133	Hemagglutinin	P03452	Influenza A virus (A/Puerto Rico/8/1934(H1N1))	Influenza A virus	11320	Hemagglutinin precursor Contains: Hemagglutinin HA1 chain
75623	Linear peptide	YRKEQQNAV			39	47			Membrane ion channel protein	Q5MCM7	Matrix protein 2	P06821	Influenza A virus (A/Belfast/53582/2004(H3N?))	Influenza A virus	11320
75687	Linear peptide	YRYGFVANF			497	505			polymerase PB1	AAM75156.1	RNA-directed RNA polymerase catalytic subunit	P03431	Influenza A virus (A/Puerto Rico/8/34/Mount Sinai(H1N1))	Influenza A virus	11320
75693	Linear peptide	YRYTYRCHR			555	563			polymerase PB1	AAM75156.1	RNA-directed RNA polymerase catalytic subunit	P03431	Influenza A virus (A/Puerto Rico/8/34/Mount Sinai(H1N1))	Influenza A virus	11320
75750	Linear peptide	YSGPLKAEI							Matrix protein 1	SRC279963	Matrix protein 1	P03485	Influenza A virus	Influenza A virus	11320
75755	Linear peptide	YSHGTGTGY			30	38			polymerase basic protein 1	CAA67498.1	RNA-directed RNA polymerase catalytic subunit	P03431	Influenza A virus (A/Fort Monmouth/1/1947-mouse adapted(H1N1))	Influenza A virus	11320
76317	Linear peptide	YVKQNTLKL			308	316			hemagglutinin	1101228B	Hemagglutinin	P03452	Influenza A virus	Influenza A virus	11320
76403	Linear peptide	YVRTNGTSK			564	572			polymerase PA	NP_775531.1	Polymerase acidic protein	P03433	Influenza A virus (A/Puerto Rico/8/34/Mount Sinai(H1N1))	Influenza A virus	11320
76533	Linear peptide	YYLEKANKI			130	138			Polymerase acidic protein	Q9IQ47.1	Polymerase acidic protein	P03433	Influenza A virus (A/X-31(H3N2))	Influenza A virus	11320
92926	Linear peptide	HSNLNDTTY			140	148			unnamed protein product	CAA33899.1	Nucleoprotein	P03466	Influenza A virus (A/81/HO)	Influenza A virus	11320
93041	Linear peptide	IVFMWAIHH			194	202			hemagglutinin	AAG38557.1	Hemagglutinin	P03452	Influenza A virus (A/ruddy turnstone/Delaware/67/1998(H12N4))	Influenza A virus	11320
93201	Linear peptide	LAKSVFNSL			634	642			polymerase PA	ABD23911.1	Polymerase acidic protein	P03433	Influenza A virus (A/Taiwan/2/2006(H1N1))	Influenza A virus	11320
93348	Linear peptide	LVGGREWSY			84	92			Hemagglutinin	Q71G10	Hemagglutinin	P03452	Influenza A virus (A/Quail/Shanghai/8/96(H9N2))	Influenza A virus	11320
93727	Linear peptide	RLRRDQRSL			35	43			nonstructural protein NS1	AAC63493.1	Non-structural protein 1	P03496	Influenza A virus H3N2	Influenza A virus	11320
94128	Linear peptide	VETYVLSIV			7	15			M1 protein	AAC80155.1	Matrix protein 1	P03485	Influenza A virus H3N2	Influenza A virus	11320
94240	Linear peptide	WTGMVDGWY			357	365			hemagglutinin	BAD02346.1	Hemagglutinin	P03452	Influenza A virus (A/Yokohama/22/2002(H1N2))	Influenza A virus	11320
95621	Linear peptide	NKLERRMENLNKKVDDGF			108	125			hemagglutinin	BAA02767.1	Hemagglutinin	P03452	H1N1 subtype	Influenza A virus	11320
97161	Linear peptide	AAEAMEVA			199	206			matrix protein 1	ABO21712.1	Matrix protein 1	P03485	H1N1 subtype Influenza A/Oklahoma/7485/01	Influenza A virus	11320
97162	Linear peptide	AAFEDLRVL			336	344			Nucleoprotein	P16986.1	Nucleoprotein	P03466	Influenza A virus	Influenza A virus	11320	The authors identify this epitope structure as being homologous in the following influenza A virus strains: H1N2, H2N2, H3N2, H9N2.
97172	Linear peptide	AEAMEVA			200	206			matrix protein 1	ABO21712.1	Matrix protein 1	P03485	H1N1 subtype Influenza A/Oklahoma/7485/01	Influenza A virus	11320
97173	Linear peptide	AEIEDLIFLA			251	260			nucleocapsid protein	AAK18005.1	Nucleoprotein	P03466	Influenza A virus	Influenza A virus	11320
97174	Linear peptide	AEIMKICST			741	749			PB1 polymerase subunit	AAA43637.1	RNA-directed RNA polymerase catalytic subunit	P03431	Influenza A virus	Influenza A virus	11320
97176	Linear peptide	AEKPKFLPDLY			100	110			polymerase PA	NP_775531.1	Polymerase acidic protein	P03433	Influenza A virus	Influenza A virus	11320
97178	Linear peptide	AFDERRNKYLEEHPSAGK			70	87			nucleocapsid protein	ABA18030.1	Nucleoprotein	P03466	Influenza A virus (A/New York/232/2004(H3N2))	Influenza A virus	11320
97179	Linear peptide	AFDERRNRYLEEHPSAGK			70	87			nucleoprotein	ABE97804.1	Nucleoprotein	P03466	Influenza A virus (A/Vietnam/CL26/2004(H5N1))	Influenza A virus	11320
97180	Linear peptide	AFEDLRLLSFIRGTKVS			337	353			nucleocapsid protein	ABA18030.1	Nucleoprotein	P03466	Influenza A virus (A/New York/232/2004(H3N2))	Influenza A virus	11320
97183	Linear peptide	AGKNTDLEALMEWLKTR			33	49			matrix protein 1	ABF01914.1	Matrix protein 1	P03485	Influenza A virus (A/Vietnam/CL26/2004(H5N1))	Influenza A virus	11320
97192	Linear peptide	ALASCMGLIY			123	132			matrix protein 1	ACF41835.1	Matrix protein 1	P03485	Influenza A virus	Influenza A virus	11320
97195	Linear peptide	ALQLLLEV			102	109			nonstructural protein 2	ABF02091.1	Nuclear export protein	P03508	Influenza A virus	Influenza A virus	11320
97198	Linear peptide	ALSYSAGALASCMGLIY			116	132			matrix protein 1	ABA18027.1	Matrix protein 1	P03485	Influenza A virus (A/New York/232/2004(H3N2))	Influenza A virus	11320
97255	Linear peptide	EALMEWLKTRPILSPLTK			40	57			matrix protein 1	ABF01914.1	Matrix protein 1	P03485	Influenza A virus (A/Vietnam/CL26/2004(H5N1))	Influenza A virus	11320
97298	Linear peptide	FEDLRVSSF			338	346			nucleocapsid protein	AAK49273.1	Nucleoprotein	P03466	Influenza A virus	Influenza A virus	11320
97299	Linear peptide	FEFTSFFY			490	497			RNA-directed RNA polymerase subunit P1 (Polymerase basic protein 1) (PB1)	P03431.1	RNA-directed RNA polymerase catalytic subunit	P03431	Influenza A virus	Influenza A virus	11320
97300	Linear peptide	FESKSMKL			357	364			RNA-directed RNA polymerase subunit P1 (Polymerase basic protein 1) (PB1)	P03431.1	RNA-directed RNA polymerase catalytic subunit	P03431	Influenza A virus	Influenza A virus	11320
97306	Linear peptide	FLARSALILRGSVAHK			258	273			nucleoprotein	ABE97804.1	Nucleoprotein	P03466	Influenza A virus (A/Vietnam/CL26/2004(H5N1))	Influenza A virus	11320
97309	Linear peptide	FNMLSTVLGV			412	421			RNA-directed RNA polymerase subunit P1 (Polymerase basic protein 1) (PB1)	P03431.1	RNA-directed RNA polymerase catalytic subunit	P03431	Influenza A virus	Influenza A virus	11320
97314	Linear peptide	FVANFSMEL			499	507			polymerase PB1	ADI79236.1	RNA-directed RNA polymerase catalytic subunit	P03431	Influenza A virus	Influenza A virus	11320
97315	Linear peptide	FVEALARSI			254	262			polymerase PB1	ADY71220.1	RNA-directed RNA polymerase catalytic subunit	P03431	Influenza A virus	Influenza A virus	11320
97397	Linear peptide	ILGFVFTL			59	66			matrix protein 1	ABO21712.1	Matrix protein 1	P03485	Influenza A virus (A/Puerto Rico/8/1934(H1N1))	Influenza A virus	11320
97405	Linear peptide	ITFMQALQLL			97	106			nonstructural protein 2	ABF02091.1	Nuclear export protein	P03508	Influenza A virus	Influenza A virus	11320
97412	Linear peptide	KAVKLYRKLKREITFHGA			95	112			matrix protein 1	ABA18027.1	Matrix protein 1	P03485	Influenza A virus (A/New York/232/2004(H3N2))	Influenza A virus	11320
97417	Linear peptide	KFQTAAQRAMVDQVRESR			229	246			nucleocapsid protein	ABA18030.1	Nucleoprotein	P03466	Influenza A virus (A/New York/232/2004(H3N2))	Influenza A virus	11320	The epitope sequence was based on the sequence of the A/New York/232/2004 strain, which for this epitope is identical to the sequence in strain A/Wisconsin/67/2005 used in the studies.
97452	Linear peptide	LKNDLLENLQ			229	238			matrix protein 1	ABI92281.1	Matrix protein 1	P03485	Influenza A virus (A/Victoria/1968(H3N2))	Influenza A virus	11320
97458	Linear peptide	LLFLKVPA			7	14			RNA-directed RNA polymerase subunit P1 (Polymerase basic protein 1) (PB1)	P03431.1	RNA-directed RNA polymerase catalytic subunit	P03431	Influenza A virus	Influenza A virus	11320
97466	Linear peptide	LPFDKTTIM			89	97			Nucleoprotein	Q8AZ86	Nucleoprotein	P03466	H1N1 subtype Influenza A/Oklahoma/7485/01	Influenza A virus	11320
97467	Linear peptide	LPFEKSTIM			418	426			nucleocapsid protein	ACP44251.1	Nucleoprotein	P03466	Influenza A virus (A/Oklahoma/309/2006(H3N2))	Influenza A virus	11320
97469	Linear peptide	LPSFGVSGI			509	517			RNA-directed RNA polymerase subunit P1 (Polymerase basic protein 1) (PB1)	P03431.1	RNA-directed RNA polymerase catalytic subunit	P03431	Influenza A virus	Influenza A virus	11320
97482	Linear peptide	LTKGILGFVFTLTVPSER			55	72			matrix protein 1	ABA18027.1	Matrix protein 1	P03485	Influenza A virus (A/New York/232/2004(H3N2))	Influenza A virus	11320
97488	Linear peptide	LYRKLKREITF			99	109			matrix protein 1	ACF41835.1	Matrix protein 1	P03485	Influenza A virus	Influenza A virus	11320
97496	Linear peptide	MIDGIGRFYIQMCTELKL			32	49			nucleocapsid protein	ABA18030.1	Nucleoprotein	P03466	Influenza A virus (A/New York/232/2004(H3N2))	Influenza A virus	11320
97503	Linear peptide	MRRNYFTAEVSHCRATEY			434	451			polymerase acidic protein	ABE97891.1	Polymerase acidic protein	P03433	Influenza A virus (A/Vietnam/CL26/2004(H5N1))	Influenza A virus	11320
97506	Linear peptide	MSLLTEVETYVLSII			1	15			matrix protein 1	ABF01914.1	Matrix protein 1	P03485	Influenza A virus (A/Vietnam/CL26/2004(H5N1))	Influenza A virus	11320
97508	Linear peptide	MSLLTEVETYVLSIV			1	15			matrix protein 1	ABA18027.1	Matrix protein 1	P03485	Influenza A virus (A/New York/232/2004(H3N2))	Influenza A virus	11320
97511	Linear peptide	MVSGIGRFYIQMCTELKL			32	49			nucleoprotein	ABE97804.1	Nucleoprotein	P03466	Influenza A virus (A/Vietnam/CL26/2004(H5N1))	Influenza A virus	11320
97526	Linear peptide	NPIVPSFDM			473	481			Nucleoprotein	P26083.1	Nucleoprotein	P03466	H1N1 subtype Influenza A/Oklahoma/7485/01	Influenza A virus	11320
97544	Linear peptide	PESMREEYRKEQQNAV			69	84			matrix protein 2	ABA18028.1	Matrix protein 2	P06821	Influenza A virus (A/New York/232/2004(H3N2))	Influenza A virus	11320
97545	Linear peptide	PESMREEYRQEQQSAV			69	84			matrix protein 2	ABF01915.1	Matrix protein 2	P06821	Influenza A virus (A/Vietnam/CL26/2004(H5N1))	Influenza A virus	11320
97576	Linear peptide	QIAILVTTV			25	33			neuraminidase	BAC77663.1	Neuraminidase	P03468	Influenza A virus	Influenza A virus	11320
97579	Linear peptide	QLMWALGENMA			365	375			Polymerase acidic protein	O89752.1	Polymerase acidic protein	P03433	Influenza A virus	Influenza A virus	11320
97583	Linear peptide	QLVWMACHSAA			342	352			nucleoprotein	CAZ65591.1	Nucleoprotein	P03466	Influenza A virus	Influenza A virus	11320
97586	Linear peptide	QPEWFRNIL			329	337			polymerase PB1	ABA16472.1	RNA-directed RNA polymerase catalytic subunit	P03431	Influenza A virus (A/Oklahoma/309/2006(H3N2))	Influenza A virus	11320
97597	Linear peptide	RAVKLYKKLKREITFHGA			95	112			matrix protein 1	ABF01914.1	Matrix protein 1	P03485	Influenza A virus (A/Vietnam/CL26/2004(H5N1))	Influenza A virus	11320
97614	Linear peptide	RMVLSAFDER			65	74			nucleocapsid protein	AAK18005.1	Nucleoprotein	P03466	Influenza A virus	Influenza A virus	11320
97625	Linear peptide	RTMAWTVVNSI			84	94			polymerase PA	NP_775531.1	Polymerase acidic protein	P03433	Influenza A virus	Influenza A virus	11320
97627	Linear peptide	RYGFVANFSMELPSFGV			498	514			polymerase basic 1 protein	ABE97540.1	RNA-directed RNA polymerase catalytic subunit	P03431	Influenza A virus (A/Vietnam/CL26/2004(H5N1))	Influenza A virus	11320
97629	Linear peptide	SAAFEDLRVLSFIRGY							Nucleoprotein	SRC124	Nucleoprotein	P03466	Influenza A virus (A/nt/60/1968(H3N2))	Influenza A virus	11320
97646	Linear peptide	SKAYSNCYPYDVPDYASL			91	108			hemagglutinin	ABH00994.1	Hemagglutinin	P03452	H3N2 subtype	Influenza A virus	11320	The authors identified this epitope as being homologous in H3N2 strains.
97664	Linear peptide	STLPRRSGAAGAAVKGI			170	186			nucleocapsid protein	ABA18030.1	Nucleoprotein	P03466	Influenza A virus (A/New York/232/2004(H3N2))	Influenza A virus	11320
97665	Linear peptide	STLPRRSGAAGAAVKGV			170	186			nucleoprotein	ABE97804.1	Nucleoprotein	P03466	Influenza A virus (A/Vietnam/CL26/2004(H5N1))	Influenza A virus	11320
97682	Linear peptide	TFPYTGDPPYSHGTGTGY			21	38			polymerase basic 1 protein	ABE97540.1	RNA-directed RNA polymerase catalytic subunit	P03431	Influenza A virus (A/Vietnam/CL26/2004(H5N1))	Influenza A virus	11320
97693	Linear peptide	TLARSICEK			257	265			RNA-directed RNA polymerase subunit P1 (Polymerase basic protein 1) (PB1)	P03431.1	RNA-directed RNA polymerase catalytic subunit	P03431	Influenza A virus	Influenza A virus	11320
97752	Linear peptide	VRKTRFLPVAGGTSSIYI			212	229			polymerase PB2	ABA18036.1	Polymerase basic protein 2	P03428	Influenza A virus (A/New York/232/2004(H3N2))	Influenza A virus	11320
97753	Linear peptide	VRKTRFLPVAGGTSSVYI			212	229			polymerase basic 2 protein	ABF01745.1	Polymerase basic protein 2	P03428	Influenza A virus (A/Vietnam/CL26/2004(H5N1))	Influenza A virus	11320
97764	Linear peptide	VWMACHSAAFEDLRLLSF			329	346			nucleocapsid protein	ABA18030.1	Nucleoprotein	P03466	Influenza A virus (A/New York/232/2004(H3N2))	Influenza A virus	11320
97765	Linear peptide	VWMACHSAAFEDLRVSSF			329	346			nucleoprotein	ABE97804.1	Nucleoprotein	P03466	Influenza A virus (A/Vietnam/CL26/2004(H5N1))	Influenza A virus	11320
97772	Linear peptide	YERMCNILKG			219	228			nucleocapsid protein	AAK18005.1	Nucleoprotein	P03466	Influenza A virus	Influenza A virus	11320
97774	Linear peptide	YIQMCTELKLSDHEGRLI			40	57			nucleocapsid protein	ABA18030.1	Nucleoprotein	P03466	Influenza A virus (A/New York/232/2004(H3N2))	Influenza A virus	11320
97775	Linear peptide	YIQMCTELKLSDYEGRLI			40	57			nucleoprotein	ABE97804.1	Nucleoprotein	P03466	Influenza A virus (A/Vietnam/CL26/2004(H5N1))	Influenza A virus	11320
97779	Linear peptide	YMLERELVRKTRFLPVA			205	221			polymerase basic 2 protein	ABF01745.1	Polymerase basic protein 2	P03428	Influenza A virus (A/Vietnam/CL26/2004(H5N1))	Influenza A virus	11320
97780	Linear peptide	YRRPIGISSMVEAMVSRA			705	722			polymerase PB1	ABA18034.1	RNA-directed RNA polymerase catalytic subunit	P03431	Influenza A virus (A/New York/232/2004(H3N2))	Influenza A virus	11320
97781	Linear peptide	YRRPVGISSMVEAMVSRA			705	722			polymerase basic 1 protein	ABE97540.1	RNA-directed RNA polymerase catalytic subunit	P03431	Influenza A virus (A/Vietnam/CL26/2004(H5N1))	Influenza A virus	11320
104650	Linear peptide	TIGECPKYV			314	322			hemagglutinin	AAK38298.1	Hemagglutinin	P03452	Influenza A virus (A/Bar-headed Goose/Qinghai/61/05(H5N1))	Influenza A virus	11320
108836	Linear peptide	CMKSFFGWK			310	318			polymerase	AAT12129.1	Polymerase acidic protein	P03433	Influenza A virus (A/duck/Fujian/17/2001(H5N1))	Influenza A virus	11320
116120	Linear peptide	LPFDKATIM			418	426			nucleocapsid protein	ABI21215.1	Nucleoprotein	P03466	H1N1 subtype	Influenza A virus	11320
116121	Linear peptide	LPFDKITIM			418	426			nucleocapsid protein	ABE11694.1	Nucleoprotein	P03466	H1N1 subtype	Influenza A virus	11320
116122	Linear peptide	LPFDKQTIM			418	426			nucleocapsid protein	ABB80027.1	Nucleoprotein	P03466	H3N2 subtype	Influenza A virus	11320
116123	Linear peptide	LPFDKSTVM			418	426			nucleocapsid protein	ABY81353.1	Nucleoprotein	P03466	H1N1 subtype	Influenza A virus	11320	The epitope sequence was found in both H1N1 and H3N2 subtypes of influenza A virus.
116127	Linear peptide	LPFDRPTIM			418	426			Nucleoprotein	P15682.1	Nucleoprotein	P03466	H1N1 subtype	Influenza A virus	11320
116133	Linear peptide	LPFEKSIVM			418	426			nucleocapsid protein	ABG88425.1	Nucleoprotein	P03466	H3N2 subtype	Influenza A virus	11320
116134	Linear peptide	LPFEKTTIM			418	426			nucleoprotein	AAF99666.1	Nucleoprotein	P03466	H1N1 subtype	Influenza A virus	11320
116135	Linear peptide	LPFERATII			418	426			nucleoprotein	AAR12361.1	Nucleoprotein	P03466	H3N2 subtype	Influenza A virus	11320
116136	Linear peptide	LPFERATVM			418	426			Nucleoprotein	P26085.1	Nucleoprotein	P03466	Influenza A virus (A/swine/Italy/2/1979(H1N1))	Influenza A virus	11320
116137	Linear peptide	LPFERSTVM			424	432			nucleocapsid protein	ACF04386.1	Nucleoprotein	P03466	H3N2 subtype	Influenza A virus	11320
116139	Linear peptide	LPFGKTTIM			418	426			nucleoprotein	ABB51966.1	Nucleoprotein	P03466	H1N1 subtype	Influenza A virus	11320
123942	Linear peptide	ALMEWLKTRPI			41	51			matrix protein 1	ACC94032.1	Matrix protein 1	P03485	Influenza A virus (A/swine/Hannover/1/1981(H1N1))	Influenza A virus	11320
123965	Linear peptide	ASYKIFRIEK			251	260			neuraminidase	ACZ45155.1	Neuraminidase	P03468	Influenza A virus (A/goose/Hong Kong/739.2/2002(H5N1))	Influenza A virus	11320
123970	Linear peptide	ATYQRTRALVR			146	156			nucleoprotein	CAC37326.1	Nucleoprotein	P03466	Influenza A virus (A/swine/Italy/1509-6/97(H1N1))	Influenza A virus	11320
123978	Linear peptide	CFMYSDFHFI			45	54			Polymerase acidic protein	Q9IQ47.1	Polymerase acidic protein	P03433	Influenza A virus (A/X-31(H3N2))	Influenza A virus	11320
123980	Linear peptide	CIYRRFKYGLK			49	59			unnamed protein product	CAA24283.1	Matrix protein 2	P06821	Influenza A virus (A/Puerto Rico/8/1934(H1N1))	Influenza A virus	11320
123984	Linear peptide	CMKTFFGWK			310	318			polymerase A	CAC40039.1	Polymerase acidic protein	P03433	Influenza A virus (A/Hong Kong/1774/99(H3N2))	Influenza A virus	11320
123991	Linear peptide	CYPGYFADY			107	115			Hemagglutinin precursor	P28730.1	Hemagglutinin	P03452	Influenza A virus (A/Harbin/1/1988(H1N2))	Influenza A virus	11320
124033	Linear peptide	DTVHDRTPY			147	155			neuraminidase	ABG80219.1	Neuraminidase	P03468	Influenza A virus (A/Waikato/7/2000(H3N2))	Influenza A virus	11320
124082	Linear peptide	ETIVLLRAF			142	150			nonstructural protein 1	ABG37411.1	Non-structural protein 1	P03496	Influenza A virus (A/Wellington/22/2001(H3N2))	Influenza A virus	11320
124101	Linear peptide	FFKCIYRLF			47	55			matrix protein 2	ABG26815.1	Matrix protein 2	P06821	Influenza A virus (A/Memphis/1/1978(H1N1))	Influenza A virus	11320
124126	Linear peptide	FQNVNKITY			294	302			hemagglutinin	1101228B	Hemagglutinin	P03452	Influenza A virus	Influenza A virus	11320
124127	Linear peptide	FQNVNRITY			310	318			hemagglutinin	BAA96303.1	Hemagglutinin	P03452	Influenza A virus (A/Aichi/2/1994(H3N2))	Influenza A virus	11320
124128	Linear peptide	FQNWGIESI			446	454			Polymerase basic protein 2	P03427.1	Polymerase basic protein 2	P03428	Influenza A virus (A/Wilson-Smith/1933(H1N1))	Influenza A virus	11320
124138	Linear peptide	FSFGGFTFK			323	331			PB2 polymerase subunit	AAC63443.1	Polymerase basic protein 2	P03428	Influenza A virus H3N2	Influenza A virus	11320
124147	Linear peptide	FTFKRTSGSSV			328	338			PB2 polymerase subunit	AAC63443.1	Polymerase basic protein 2	P03428	Influenza A virus H3N2	Influenza A virus	11320
124153	Linear peptide	FTSFFYRY			492	499			polymerase basic protein 1	CAA67498.1	RNA-directed RNA polymerase catalytic subunit	P03431	Influenza A virus (A/Fort Monmouth/1/1947-mouse adapted(H1N1))	Influenza A virus	11320
124166	Linear peptide	FYGAKEIAL			109	117			M1 matrix protein	AAA43252.1	Matrix protein 1	P03485	Influenza A virus (A/WSN/1933(H1N1))	Influenza A virus	11320
124168	Linear peptide	FYKNLIWL			161	168			hemagglutinin	ACE77929.1	Hemagglutinin	P03452	Influenza A virus (A/swine/Korea/Hongsong2/2004(H1N2))	Influenza A virus	11320
124191	Linear peptide	GIFGAIAGF			345	353			hemagglutinin precursor	BAA33938.1	Hemagglutinin	P03452	Influenza A virus (A/equine/NewMarket/D64/79(H3N8))	Influenza A virus	11320
124194	Linear peptide	GKLNRLIGK			395	403			hemagglutinin	ACF36229.1	Hemagglutinin	P03452	Influenza A virus (A/Hong Kong/CUHK13527/2003(H3N2))	Influenza A virus	11320
124199	Linear peptide	GMMDGWYGF			361	369			hemagglutinin	ABK80113.1	Hemagglutinin	P03452	Influenza A virus (A/Queensland/11/2001(H3N2))	Influenza A virus	11320
124221	Linear peptide	GRADTKILF			225	233			neuraminidase	BAA04725.1	Neuraminidase	P03468	Influenza A virus (A/swine/Hong Kong/4/1976(H3N2))	Influenza A virus	11320
124224	Linear peptide	GRINYYWTL			242	250			Hemagglutinin precursor	P28730.1	Hemagglutinin	P03452	Influenza A virus (A/Harbin/1/1988(H1N2))	Influenza A virus	11320
124225	Linear peptide	GRIQDLEKY			404	412			Hemagglutinin	P11133.2	Hemagglutinin	P03452	Influenza A virus (A/swine/Hong Kong/81/1978(H3N2))	Influenza A virus	11320
124226	Linear peptide	GRITVSTKR			200	208			hemagglutinin	ACC66837.1	Hemagglutinin	P03452	Influenza A virus (A/CHU/2-524/2005(H3N2))	Influenza A virus	11320
124229	Linear peptide	GRVTVSTKR			200	208			hemagglutinin	1101228B	Hemagglutinin	P03452	Influenza A virus	Influenza A virus	11320
124230	Linear peptide	GRWMRELVL			102	110			nucleoprotein	AAA51515.1	Nucleoprotein	P03466	Influenza A virus (A/Shanghai/11/1987(H3N2))	Influenza A virus	11320
124237	Linear peptide	GTFDLGGLY			679	687			Polymerase acidic protein	Q9IQ47.1	Polymerase acidic protein	P03433	Influenza A virus (A/X-31(H3N2))	Influenza A virus	11320
124242	Linear peptide	GVLIGGLEW			179	187			nonstructural protein 1	BAB39524.1	Non-structural protein 1	P03496	Influenza A virus (A/parakeet/Narita/92A/98(H9N2))	Influenza A virus	11320
124244	Linear peptide	GWTETDSSF			379	387			Neuraminidase	P06819.1	Neuraminidase	P03468	Influenza A virus (A/parrot/Ulster/73(H7N1))	Influenza A virus	11320
124257	Linear peptide	GYDFEREGY			288	296			nucleoprotein	CAC37326.1	Nucleoprotein	P03466	Influenza A virus (A/swine/Italy/1509-6/97(H1N1))	Influenza A virus	11320
124260	Linear peptide	HAGAKSFYK			155	163			hemagglutinin	ACP41105.1	Hemagglutinin	P03452	Influenza A virus (A/California/04/2009(H1N1))	Influenza A virus	11320
124304	Linear peptide	IEVTNATEL			34	42			hemagglutinin	1101228B	Hemagglutinin	P03452	Influenza A virus	Influenza A virus	11320
124305	Linear peptide	IGILHLILW			33	41			matrix protein 2	ABG26815.1	Matrix protein 2	P06821	Influenza A virus (A/Memphis/1/1978(H1N1))	Influenza A virus	11320
124314	Linear peptide	IMLKANFSV			128	136			NS1	BAA06344.1	Non-structural protein 1	P03496	Influenza A virus (A/Hokkaido/20/89(H3N2))	Influenza A virus	11320
124328	Linear peptide	ITDRLFFK			38	45			matrix protein 2	ACP41109.1	Matrix protein 2	P06821	Influenza A virus (A/California/04/2009(H1N1))	Influenza A virus	11320
124335	Linear peptide	ITYGACPRY			300	308			hemagglutinin	BAA04709.1	Hemagglutinin	P03452	Influenza A virus (A/Sichuan/2/1987(H3N2))	Influenza A virus	11320
124356	Linear peptide	KFFPSSSYRR			698	707			polymerase basic protein 1	CAA67498.1	RNA-directed RNA polymerase catalytic subunit	P03431	Influenza A virus (A/Fort Monmouth/1/1947-mouse adapted(H1N1))	Influenza A virus	11320
124357	Linear peptide	KFHQIEKEF			391	399			Hemagglutinin	P11133.2	Hemagglutinin	P03452	Influenza A virus (A/swine/Hong Kong/81/1978(H3N2))	Influenza A virus	11320
124369	Linear peptide	KLRGVAPL			60	67			haemagglutinin	ABF71860.1	Hemagglutinin	P03452	Influenza A virus (A/Swine/Indiana/1726/1988(H1N1))	Influenza A virus	11320
124382	Linear peptide	KRKMARTAR			219	227			NS1	BAA06348.1	Non-structural protein 1	P03496	Influenza A virus (A/Kitakyushu/159/93(H3N2))	Influenza A virus	11320
124383	Linear peptide	KRMGVQVQR			242	250			matrix protein 1	AAG01222.1	Matrix protein 1	P03485	Influenza A virus (A/environment/Hong Kong/437-10/99 (H5N1))	Influenza A virus	11320
124389	Linear peptide	KSVFNSLY			643	650			Polymerase acidic protein	Q9IQ47.1	Polymerase acidic protein	P03433	Influenza A virus (A/X-31(H3N2))	Influenza A virus	11320
124392	Linear peptide	KTHIHIFSF			142	150			Polymerase acidic protein	Q9IQ47.1	Polymerase acidic protein	P03433	Influenza A virus (A/X-31(H3N2))	Influenza A virus	11320
124394	Linear peptide	KTYFEKVERLK			109	119			polymerase subunit 2	CAC84738.1	Polymerase basic protein 2	P03428	Influenza A virus (A/swine/Scotland/410440/94(H1N2))	Influenza A virus	11320
124402	Linear peptide	KVYKTYFEK			106	114			polymerase subunit 2	CAC84738.1	Polymerase basic protein 2	P03428	Influenza A virus (A/swine/Scotland/410440/94(H1N2))	Influenza A virus	11320
124405	Linear peptide	KWMMAMRYPI			48	57			polymerase basic protein 2	AAY52745.1	Polymerase basic protein 2	P03428	Influenza A virus (A/chicken/Fujian/25/00(H9N2))	Influenza A virus	11320
124406	Linear peptide	KYNGIITDTI			207	216			neuraminidase	AAD51926.1	Neuraminidase	P03468	Influenza A virus (A/goose/Guangdong/1/1996(H5N1))	Influenza A virus	11320
124412	Linear peptide	LASIDLKY			373	380			polymerase subunit 1	CAC84754.1	RNA-directed RNA polymerase catalytic subunit	P03431	Influenza A virus (A/swine/Finistere/127/99(H3N2))	Influenza A virus	11320
124429	Linear peptide	LIAPRGYFK			251	259			hemagglutinin	1101228B	Hemagglutinin	P03452	Influenza A virus	Influenza A virus	11320
124436	Linear peptide	LLAKSVFNSLY			640	650			Polymerase acidic protein	Q9IQ47.1	Polymerase acidic protein	P03433	Influenza A virus (A/X-31(H3N2))	Influenza A virus	11320
124446	Linear peptide	LMNELGVPF			159	167			Neuraminidase	P03473.1	Neuraminidase	P03468	Influenza A virus (A/nt/60/1968(H3N2))	Influenza A virus	11320
124450	Linear peptide	LPACVYGLAV			276	285			nucleoprotein	BAB39514.1	Nucleoprotein	P03466	Influenza A virus (A/parakeet/Narita/92A/98(H9N2))	Influenza A virus	11320
124454	Linear peptide	LPFERATV			418	425			Nucleoprotein	P26085.1	Nucleoprotein	P03466	Influenza A virus (A/swine/Italy/2/1979(H1N1))	Influenza A virus	11320
124455	Linear peptide	LPFHNVHPL			303	311			hemagglutinin	BAC43764.1	Hemagglutinin	P03452	Influenza A virus (A/Kayano/57(H2N2))	Influenza A virus	11320
124457	Linear peptide	LPFQNIHPI			307	315			hemagglutinin precursor	AAD25308.1	Hemagglutinin	P03452	Influenza A virus (A/duck/Bavaria/1/1977(H1N1))	Influenza A virus	11320
124458	Linear peptide	LPFQNIHPITI			307	317			hemagglutinin precursor	AAD25308.1	Hemagglutinin	P03452	Influenza A virus (A/duck/Bavaria/1/1977(H1N1))	Influenza A virus	11320
124459	Linear peptide	LPFQNVHPV			307	315			Hemagglutinin precursor	P28730.1	Hemagglutinin	P03452	Influenza A virus (A/Harbin/1/1988(H1N2))	Influenza A virus	11320
124485	Linear peptide	LSTASSWSY			87	95			hemagglutinin	ACD65199.1	Hemagglutinin	P03452	Influenza A virus (A/swine/Ohio/24366/2007(H1N1))	Influenza A virus	11320
124495	Linear peptide	LYKKLKREITF			99	109			matrix protein 1	ACP44152.1	Matrix protein 1	P03485	Influenza A virus (A/California/04/2009(H1N1))	Influenza A virus	11320	The identical sequence is found in matrix 1 protein from Influenza A virus subtype H5N1.
124496	Linear peptide	LYNKMEFEPF			571	580			PB2 polymerase subunit	AAC63443.1	Polymerase basic protein 2	P03428	Influenza A virus H3N2	Influenza A virus	11320
124508	Linear peptide	MLMPRQKI			104	111			NS1	CAA47139.1	Non-structural protein 1	P03496	Influenza A virus (A/turkey/Wisconsin/1968(H5N9))	Influenza A virus	11320
124523	Linear peptide	MPRQKIIGPL			106	115			NS1 protein	AAG10764.1	Non-structural protein 1	P03496	Influenza A virus (A/Swine/Colorado/23619/99(H3N2))	Influenza A virus	11320
124538	Linear peptide	MTIASVPTSR			79	88			nonstructural protein 1	ACA96816.1	Non-structural protein 1	P03496	Influenza A virus (A/equine/California/8560/2002(H3N8))	Influenza A virus	11320
124539	Linear peptide	MTIASVPTSRY			79	89			nonstructural protein 1	ACA96816.1	Non-structural protein 1	P03496	Influenza A virus (A/equine/California/8560/2002(H3N8))	Influenza A virus	11320
124554	Linear peptide	MVTRFESLK			31	39			nonstructural protein 2	AAL87904.1	Nuclear export protein	P03508	Influenza A virus (A/Swine/Minnesota/55551/2000(H1N2))	Influenza A virus	11320
124557	Linear peptide	NELGVPFHL			161	169			Neuraminidase	P03473.1	Neuraminidase	P03468	Influenza A virus (A/nt/60/1968(H3N2))	Influenza A virus	11320
124594	Linear peptide	QARRMVQAM			208	216			matrix protein 1	ABG80283.1	Matrix protein 1	P03485	Influenza A virus (A/Wellington/8/2004(H3N2))	Influenza A virus	11320
124597	Linear peptide	QELSDAPFL			25	33			NS1	BAA06344.1	Non-structural protein 1	P03496	Influenza A virus (A/Hokkaido/20/89(H3N2))	Influenza A virus	11320
124609	Linear peptide	QLKYKYPAL			69	77			hemagglutinin	BAA77287.1	Hemagglutinin	P03452	Influenza A virus (A/Tokyo/1566/98(H3N2))	Influenza A virus	11320
124633	Linear peptide	RARIKTRLFTI			168	178			Polymerase acidic protein	Q9IQ47.1	Polymerase acidic protein	P03433	Influenza A virus (A/X-31(H3N2))	Influenza A virus	11320
124642	Linear peptide	RIMAWTVVNSI			84	94			PA protein	AAM70008.1	Polymerase acidic protein	P03433	Influenza A virus (A/chicken/California/1002a/00(H6N2))	Influenza A virus	11320
124644	Linear peptide	RIRFVQNAL			47	55			matrix protein	AAG22554.1	Matrix protein 1	P03485	Influenza A virus (A/Denver/1957(H1N1))	Influenza A virus	11320
124648	Linear peptide	RLFKHGLKR			53	61			matrix protein 2	ABG26815.1	Matrix protein 2	P06821	Influenza A virus (A/Memphis/1/1978(H1N1))	Influenza A virus	11320
124649	Linear peptide	RLGKGYMF			350	357			polymerase basic protein 1	CAA67498.1	RNA-directed RNA polymerase catalytic subunit	P03431	Influenza A virus (A/Fort Monmouth/1/1947-mouse adapted(H1N1))	Influenza A virus	11320
124650	Linear peptide	RLKTTENSF			86	94			nonstructural protein 2	ABF83453.1	Nuclear export protein	P03508	Influenza A virus (A/Northern Territory/60/1968(H3N2))	Influenza A virus	11320
124653	Linear peptide	RLNPMHQLLR			427	436			PB2 polymerase subunit	AAC63443.1	Polymerase basic protein 2	P03428	Influenza A virus H3N2	Influenza A virus	11320
124656	Linear peptide	RMGVQMQRF			243	251			matrix protein 1	ACC94032.1	Matrix protein 1	P03485	Influenza A virus (A/swine/Hannover/1/1981(H1N1))	Influenza A virus	11320
124657	Linear peptide	RMIGGIGRFYI			31	41			Nucleoprotein	P26085.1	Nucleoprotein	P03466	Influenza A virus (A/swine/Italy/2/1979(H1N1))	Influenza A virus	11320
124658	Linear peptide	RMKWMMAM			46	53			PB2 polymerase subunit	AAC63443.1	Polymerase basic protein 2	P03428	Influenza A virus H3N2	Influenza A virus	11320
124659	Linear peptide	RMKWMMAMR			46	54			polymerase basic protein 2	AAY52745.1	Polymerase basic protein 2	P03428	Influenza A virus (A/chicken/Fujian/25/00(H9N2))	Influenza A virus	11320
124660	Linear peptide	RMKWMMAMRY			46	55			polymerase basic protein 2	AAY52745.1	Polymerase basic protein 2	P03428	Influenza A virus (A/chicken/Fujian/25/00(H9N2))	Influenza A virus	11320
124666	Linear peptide	RQMATTTNPL			163	172			matrix protein	BAB39518.1	Matrix protein 1	P03485	Influenza A virus (A/parakeet/Chiba/1/97(H9N2))	Influenza A virus	11320
124667	Linear peptide	RQMATTTNPLI			163	173			matrix protein	BAB39518.1	Matrix protein 1	P03485	Influenza A virus (A/parakeet/Chiba/1/97(H9N2))	Influenza A virus	11320
124675	Linear peptide	RRRFVQNAL			76	84			matrix protein 1	ACC94032.1	Matrix protein 1	P03485	Influenza A virus (A/swine/Hannover/1/1981(H1N1))	Influenza A virus	11320
124688	Linear peptide	RVMVSPLAV			88	96			PB2 polymerase subunit	AAC63443.1	Polymerase basic protein 2	P03428	Influenza A virus H3N2	Influenza A virus	11320
124689	Linear peptide	RVSSFIRGKK			342	351			nucleocapsid protein	ACS94534.1	Nucleoprotein	P03466	Influenza A virus (A/California/07/2009(H1N1))	Influenza A virus	11320
124692	Linear peptide	RYGFVANF			498	505			polymerase PB1	ACP41103.1	RNA-directed RNA polymerase catalytic subunit	P03431	Influenza A virus (A/California/04/2009(H1N1))	Influenza A virus	11320
124693	Linear peptide	RYGPALSI			703	710			PB2 polymerase subunit	AAC63443.1	Polymerase basic protein 2	P03428	Influenza A virus H3N2	Influenza A virus	11320
124695	Linear peptide	RYSGFVRTL			591	599			polymerase PB2	ACD88669.1	Polymerase basic protein 2	P03428	Influenza A virus (A/turkey/Ohio/313053/2004(H3N2))	Influenza A virus	11320
124696	Linear peptide	RYSGFVRTLF			591	600			polymerase PB2	ACD88669.1	Polymerase basic protein 2	P03428	Influenza A virus (A/turkey/Ohio/313053/2004(H3N2))	Influenza A virus	11320
124697	Linear peptide	RYSKKFKPEI			222	231			hemagglutinin	AAF75994.1	Hemagglutinin	P03452	Influenza A virus (A/Swine/Indiana/9K035/99 (H1N2))	Influenza A virus	11320
124708	Linear peptide	SFERFEIF			127	134			Hemagglutinin precursor	P28730.1	Hemagglutinin	P03452	Influenza A virus (A/Harbin/1/1988(H1N2))	Influenza A virus	11320
124709	Linear peptide	SFFYRYGF			494	501			polymerase basic protein 1	CAA67498.1	RNA-directed RNA polymerase catalytic subunit	P03431	Influenza A virus (A/Fort Monmouth/1/1947-mouse adapted(H1N1))	Influenza A virus	11320
124710	Linear peptide	SFGGFTFK			324	331			PB2 polymerase subunit	AAC63443.1	Polymerase basic protein 2	P03428	Influenza A virus H3N2	Influenza A virus	11320
124712	Linear peptide	SFYKNLIW			160	167			hemagglutinin	ACE77929.1	Hemagglutinin	P03452	Influenza A virus (A/swine/Korea/Hongsong2/2004(H1N2))	Influenza A virus	11320
124719	Linear peptide	SIIGILHLI			31	39			matrix protein 2	ABG26815.1	Matrix protein 2	P06821	Influenza A virus (A/Memphis/1/1978(H1N1))	Influenza A virus	11320
124731	Linear peptide	SMRRNYFTAEV			440	450			PA protein	CAC84867.1	Polymerase acidic protein	P03433	Influenza A virus (A/quail/Hong Kong/SF550/00(H6N1))	Influenza A virus	11320
124738	Linear peptide	SPYRTLMSCPI			153	163			neuraminidase	ABI85109.1	Neuraminidase	P03468	Influenza A virus (A/chicken/Scotland/1959(H5N1))	Influenza A virus	11320
124744	Linear peptide	SSFERFEIFPK			126	136			Hemagglutinin precursor	P28730.1	Hemagglutinin	P03452	Influenza A virus (A/Harbin/1/1988(H1N2))	Influenza A virus	11320
124745	Linear peptide	SSFSFGGFTFK			321	331			PB2 polymerase subunit	AAC63443.1	Polymerase basic protein 2	P03428	Influenza A virus H3N2	Influenza A virus	11320
124753	Linear peptide	STSADQQSLY			200	209			hemagglutinin	AAF75994.1	Hemagglutinin	P03452	Influenza A virus (A/Swine/Indiana/9K035/99 (H1N2))	Influenza A virus	11320
124757	Linear peptide	SVFNSLYA			644	651			Polymerase acidic protein	Q9IQ47.1	Polymerase acidic protein	P03433	Influenza A virus (A/X-31(H3N2))	Influenza A virus	11320
124759	Linear peptide	SWFNSFLTHAL			705	715			Polymerase acidic protein	Q9IQ47.1	Polymerase acidic protein	P03433	Influenza A virus (A/X-31(H3N2))	Influenza A virus	11320
124766	Linear peptide	TIHDRIPHR			148	156			Neuraminidase	P03473.1	Neuraminidase	P03468	Influenza A virus (A/nt/60/1968(H3N2))	Influenza A virus	11320
124769	Linear peptide	TLHFKQYEF			34	42			neuraminidase	ABO72361.1	Neuraminidase	P03468	Influenza A virus (A/Wyoming/3/2003-X-147(H3N2))	Influenza A virus	11320
124770	Linear peptide	TLLMNELGV			157	165			Neuraminidase	P03473.1	Neuraminidase	P03468	Influenza A virus (A/nt/60/1968(H3N2))	Influenza A virus	11320
124786	Linear peptide	TRALVRTGM			151	159			nucleoprotein	CAC37326.1	Nucleoprotein	P03466	Influenza A virus (A/swine/Italy/1509-6/97(H1N1))	Influenza A virus	11320
124788	Linear peptide	TSADQQSLY			201	209			hemagglutinin	AAB39353.1	Hemagglutinin	P03452	Influenza A virus (A/swine/Quebec/1192/1986(H1))	Influenza A virus	11320
124792	Linear peptide	TTFPYTGDPPY			20	30			polymerase basic protein 1	CAA67498.1	RNA-directed RNA polymerase catalytic subunit	P03431	Influenza A virus (A/Fort Monmouth/1/1947-mouse adapted(H1N1))	Influenza A virus	11320
124799	Linear peptide	TVLEKNVTV			35	43			Hemagglutinin precursor	P28730.1	Hemagglutinin	P03452	Influenza A virus (A/Harbin/1/1988(H1N2))	Influenza A virus	11320
124806	Linear peptide	VALENQHTI			429	437			Hemagglutinin	P11133.2	Hemagglutinin	P03452	Influenza A virus (A/swine/Hong Kong/81/1978(H3N2))	Influenza A virus	11320
124814	Linear peptide	VETYVLSII			7	15			matrix protein	BAB39518.1	Matrix protein 1	P03485	Influenza A virus (A/parakeet/Chiba/1/97(H9N2))	Influenza A virus	11320
124820	Linear peptide	VLKANFSV			129	136			nonstructural protein	AAC35574.1	Non-structural protein 1	P03496	Influenza A virus (A/gull/Delaware/475/1986(H2N2))	Influenza A virus	11320
124831	Linear peptide	VPRYAFAM			267	274			hemagglutinin precursor	S69889	Hemagglutinin	P03452	Influenza A virus	Influenza A virus	11320
124838	Linear peptide	VSFNQNLEY			304	312			neuraminidase	AAD51926.1	Neuraminidase	P03468	Influenza A virus (A/goose/Guangdong/1/1996(H5N1))	Influenza A virus	11320
124842	Linear peptide	VSSFQDILL			6	14			nonstructural protein 2	ABH05858.1	Nuclear export protein	P03508	Influenza A virus (A/X-31(H3N2))	Influenza A virus	11320
124858	Linear peptide	WMACNSAAF			330	338			unnamed protein product	CAA33899.1	Nucleoprotein	P03466	Influenza A virus (A/81/HO)	Influenza A virus	11320
124859	Linear peptide	WMMAMRYPI			49	57			polymerase basic protein 2	AAY52745.1	Polymerase basic protein 2	P03428	Influenza A virus (A/chicken/Fujian/25/00(H9N2))	Influenza A virus	11320
124860	Linear peptide	WMMAMRYPITA			49	59			polymerase basic protein 2	AAY52745.1	Polymerase basic protein 2	P03428	Influenza A virus (A/chicken/Fujian/25/00(H9N2))	Influenza A virus	11320
124871	Linear peptide	WVSFNQNLEY			303	312			neuraminidase	AAD51926.1	Neuraminidase	P03468	Influenza A virus (A/goose/Guangdong/1/1996(H5N1))	Influenza A virus	11320
124888	Linear peptide	YLMAWKQVL			334	342			Polymerase A Protein	CAC19706.1	Polymerase acidic protein	P03433	Influenza A virus (A/Hong Kong/532/1997(H5N1))	Influenza A virus	11320
124889	Linear peptide	YMFESKRMK			355	363			polymerase subunit 1	CAC84754.1	RNA-directed RNA polymerase catalytic subunit	P03431	Influenza A virus (A/swine/Finistere/127/99(H3N2))	Influenza A virus	11320
124892	Linear peptide	YNAELLVAL			437	445			hemagglutinin	AAA43217.1	Hemagglutinin	P03452	Influenza A virus (A/gray teal/Australia/2/1979(H4N4))	Influenza A virus	11320
124896	Linear peptide	YPRYPGVRC			281	289			Neuraminidase	P03473.1	Neuraminidase	P03468	Influenza A virus (A/nt/60/1968(H3N2))	Influenza A virus	11320
124904	Linear peptide	YRLFKHGLK			52	60			matrix protein 2	ABG26815.1	Matrix protein 2	P06821	Influenza A virus (A/Memphis/1/1978(H1N1))	Influenza A virus	11320
124906	Linear peptide	YRTLLMNEL			155	163			neuraminidase	ABG80219.1	Neuraminidase	P03468	Influenza A virus (A/Waikato/7/2000(H3N2))	Influenza A virus	11320
124921	Linear peptide	YVSVVSSHY			215	223			Hemagglutinin precursor	P28730.1	Hemagglutinin	P03452	Influenza A virus (A/Harbin/1/1988(H1N2))	Influenza A virus	11320
125444	Linear peptide	IILKANFSV			128	136			Non-structural protein 1	P03496.1	Non-structural protein 1	P03496	Influenza A virus (A/Puerto Rico/8/1934(H1N1))	Influenza A virus	11320
125706	Linear peptide	AMITYITRK			320	328			polymerase basic protein 1	ABB58991.1	RNA-directed RNA polymerase catalytic subunit	P03431	Influenza A virus (A/Gf/HK/SSP607/2003(H9N2))	Influenza A virus	11320
125803	Linear peptide	DEFLKVPEW			68	76			hemagglutinin	AAR88818.1	Hemagglutinin	P03452	Influenza A virus (A/chicken/Mexico/37821-771/1996(H5N2))	Influenza A virus	11320
126695	Linear peptide	MMWEINGPK			527	535			polymerase subunit 2	CAC84745.1	Polymerase basic protein 2	P03428	Influenza A virus (A/swine/Italy/1513-1/1998(H1N1))	Influenza A virus	11320
127327	Linear peptide	VMTDGPANK			238	246			neuraminidase	ABB19494.1	Neuraminidase	P03468	Influenza A virus (A/red knot/Delaware/2561/1987(H10N5))	Influenza A virus	11320
127664	Linear peptide	GILGVFVTL							Matrix protein 1	SRC279963	Matrix protein 1	P03485	Influenza A virus	Influenza A virus	11320
128227	Linear peptide	AGALASCMGLIYNRMGA			121	137			matrix protein 1	ABA12730.1	Matrix protein 1	P03485	Influenza A virus (A/New York/348/2003(H1N1))	Influenza A virus	11320	The epitope sequences were provided on the product information sheet from BEI Resources.
128445	Linear peptide	DQAIMDKNIILKANFSV			120	136			nonstructural protein 1	ABA42580.1	Non-structural protein 1	P03496	Influenza A virus (A/New York/444/2001(H1N1))	Influenza A virus	11320	The epitope sequences were provided on the product information sheet from BEI Resources.
128638	Linear peptide	FLARSALILRGSVAHKS			258	274			nucleocapsid protein	ABA12733.1	Nucleoprotein	P03466	Influenza A virus (A/New York/348/2003(H1N1))	Influenza A virus	11320	The epitope sequences were provided on the product information sheet from BEI Resources.
128750	Linear peptide	GMMMGMFNMLSTVLGVS			406	422			polymerase PB1	ABA12737.1	RNA-directed RNA polymerase catalytic subunit	P03431	Influenza A virus (A/New York/348/2003(H1N1))	Influenza A virus	11320	The epitope sequences were provided on the product information sheet from BEI Resources.
128995	Linear peptide	ISIAIGIISLMLQIGNI			13	29			neuraminidase	CAD57252.1	Neuraminidase	P03468	Influenza A virus (A/New Caledonia/20/1999(H1N1))	Influenza A virus	11320	The epitope sequences were provided on the product information sheet from BEI Resources.
129341	Linear peptide	LTKGILGFVFTLTVPSE			55	71			matrix protein 1	ABA12730.1	Matrix protein 1	P03485	Influenza A virus (A/New York/348/2003(H1N1))	Influenza A virus	11320	The epitope sequences were provided on the product information sheet from BEI Resources.
129463	Linear peptide	NDLGPATAQMALQLFIK			537	553			polymerase PB1	ABA12737.1	RNA-directed RNA polymerase catalytic subunit	P03431	Influenza A virus (A/New York/348/2003(H1N1))	Influenza A virus	11320	The epitope sequences were provided on the product information sheet from BEI Resources.
129632	Linear peptide	PPNFSCIENFRAYVDGF			220	236			polymerase PA	ABA12736.1	Polymerase acidic protein	P03433	Influenza A virus (A/New York/348/2003(H1N1))	Influenza A virus	11320	The epitope sequences were provided on the product information sheet from BEI Resources.
130203	Linear peptide	VETYVLSIVPSGPLKAE			7	23			matrix protein 1	ABA12730.1	Matrix protein 1	P03485	Influenza A virus (A/New York/348/2003(H1N1))	Influenza A virus	11320	The epitope sequences were provided on the product information sheet from BEI Resources.
134950	Linear peptide	FLNVPEWSYI			86	95			hemagglutinin	ACX31970.1	Hemagglutinin	P03452	Influenza A virus (A/Bar-headed Goose/Qinghai/61/05(H5N1))	Influenza A virus	11320
135130	Linear peptide	LLLAIVSLV			6	14			hemagglutinin	AAK38298.1	Hemagglutinin	P03452	Influenza A virus (A/Bar-headed Goose/Qinghai/61/05(H5N1))	Influenza A virus	11320
135263	Linear peptide	RLYQNPTTYI			204	213			hemagglutinin	ACX31970.1	Hemagglutinin	P03452	Influenza A virus (A/Bar-headed Goose/Qinghai/61/05(H5N1))	Influenza A virus	11320
135382	Linear peptide	YQNPTTYISV			207	216			hemagglutinin	AAK38298.1	Hemagglutinin	P03452	Influenza A virus (A/Bar-headed Goose/Qinghai/61/05(H5N1))	Influenza A virus	11320
144210	Linear peptide	ASCMGLIYNR			125	134			M1 protein	AAC80155.1	Matrix protein 1	P03485	Influenza A virus	Influenza A virus	11320
144292	Linear peptide	FQGRGVFEL			458	466			nucleoprotein	AAA43467.1	Nucleoprotein	P03466	Influenza A virus	Influenza A virus	11320
144293	Linear peptide	FQVDCFLWHV			9	18			nonstructural protein 1	ABL08591.1	Non-structural protein 1	P03496	Influenza A virus	Influenza A virus	11320
144297	Linear peptide	FYRYGFVANF			496	505			PB1 polymerase subunit	AAA43637.1	RNA-directed RNA polymerase catalytic subunit	P03431	Influenza A virus	Influenza A virus	11320
144377	Linear peptide	KFLPDLYDYK			104	113			polymerase PA	ABI36002.1	Polymerase acidic protein	P03433	Influenza A virus	Influenza A virus	11320
144383	Linear peptide	KLVGINMSKK			471	480			PB1 polymerase subunit	AAA43637.1	RNA-directed RNA polymerase catalytic subunit	P03431	Influenza A virus	Influenza A virus	11320
144440	Linear peptide	QEIRTFSFQL			111	120			nonstructural protein 2	ABF83453.1	Nuclear export protein	P03508	Influenza A virus	Influenza A virus	11320
144461	Linear peptide	RLFFKCIYRR			45	54			Matrix protein 2	P06821.1	Matrix protein 2	P06821	Influenza A virus	Influenza A virus	11320
144471	Linear peptide	SEQAAEAMEV			196	205			matrix protein 1	ABI92281.1	Matrix protein 1	P03485	Influenza A virus	Influenza A virus	11320
144475	Linear peptide	SFSFGGFTFK			322	331			polymerase PB2	ABF83457.1	Polymerase basic protein 2	P03428	Influenza A virus	Influenza A virus	11320
144488	Linear peptide	SVQPTFSVQR			407	416			Nucleoprotein	P69296.1	Nucleoprotein	P03466	Influenza A virus	Influenza A virus	11320
144489	Linear peptide	SVQRNLPFER			413	422			nucleocapsid protein	ABI36003.1	Nucleoprotein	P03466	Influenza A virus	Influenza A virus	11320
144494	Linear peptide	TEVETYVLSI			5	14			M1 protein	AAC80155.1	Matrix protein 1	P03485	Influenza A virus	Influenza A virus	11320
144526	Linear peptide	VLRGFLILGK			690	699			PB2 polymerase subunit	AAC63443.1	Polymerase basic protein 2	P03428	Influenza A virus	Influenza A virus	11320
145805	Linear peptide	GQISIQPTFS			404	413			nucleoprotein	CAA24268.1	Nucleoprotein	P03466	Influenza A virus (A/Puerto Rico/8/1934(H1N1))	Influenza A virus	11320
145806	Linear peptide	GRFYIQMCTELKLSDYEG			37	54			nucleoprotein	CAA24268.1	Nucleoprotein	P03466	Influenza A virus (A/Puerto Rico/8/1934(H1N1))	Influenza A virus	11320
145808	Linear peptide	GSTLPRRSGAAGAAVKGV			169	186			nucleocapsid protein	ADE28751.1	Nucleoprotein	P03466	Influenza A virus (A/Brisbane/59/2007(H1N1))	Influenza A virus	11320
145821	Linear peptide	HSNLNDATYQR			140	150			nucleoprotein	CAA24268.1	Nucleoprotein	P03466	Influenza A virus (A/Puerto Rico/8/1934(H1N1))	Influenza A virus	11320
145824	Linear peptide	IAYERMCNILKGKFQTAA			217	234			nucleoprotein	CAA24268.1	Nucleoprotein	P03466	Influenza A virus (A/Puerto Rico/8/1934(H1N1))	Influenza A virus	11320
145868	Linear peptide	LELRSRYWAIRTRSGGNT			379	396			nucleoprotein	CAA24268.1	Nucleoprotein	P03466	Influenza A virus (A/Puerto Rico/8/1934(H1N1))	Influenza A virus	11320
145915	Linear peptide	NGRKTRIAYERMCNILKG			211	228			nucleoprotein	CAA24268.1	Nucleoprotein	P03466	Influenza A virus (A/Puerto Rico/8/1934(H1N1))	Influenza A virus	11320
145926	Linear peptide	NQQRASAGQISIQPTFSV			397	414			nucleoprotein	CAA24268.1	Nucleoprotein	P03466	Influenza A virus (A/Puerto Rico/8/1934(H1N1))	Influenza A virus	11320
146035	Linear peptide	TMESSTLELRSRYWAIRT			373	390			nucleoprotein	CAA24268.1	Nucleoprotein	P03466	Influenza A virus (A/Puerto Rico/8/1934(H1N1))	Influenza A virus	11320
146073	Linear peptide	WHSNLNDATYQRTRALVR			139	156			nucleoprotein	CAA24268.1	Nucleoprotein	P03466	Influenza A virus (A/Puerto Rico/8/1934(H1N1))	Influenza A virus	11320
150845	Linear peptide	FVFTLTVPS			6	14			matrix protein 1	ADI49812.1	Matrix protein 1	P03485	Influenza A virus	Influenza A virus	11320
153387	Linear peptide	GILGFVTL							Matrix protein 1	SRC279963	Matrix protein 1	P03485	Influenza A virus	Influenza A virus	11320
153884	Linear peptide	RYTKTTYWW			430	438			RNA polymerase	AAK49358.1	RNA-directed RNA polymerase catalytic subunit	P03431	Influenza A virus (A/Hong Kong/483/1997(H5N1))	Influenza A virus	11320	This conserved sequence is also present in Influenza A virus (A/Puerto Rico/8/1934(H1N1).
164235	Linear peptide	GENGRKTRIAYERMCNIL			209	226			nucleocapsid protein	ADE28751.1	Nucleoprotein	P03466	Influenza A virus (A/Brisbane/59/2007(H1N1))	Influenza A virus	11320
164335	Linear peptide	QLSTRGVQI			357	365			nucleocapsid protein	AAT70629.1	Nucleoprotein	P03466	H5N1 subtype	Influenza A virus	11320	The authors report that the epitope was synthesized based on strain H5N1-Thailand-human-2004.
164384	Linear peptide	SNLNDATYQRTRALVR			141	156			nucleocapsid protein	ABA18030.1	Nucleoprotein	P03466	Influenza A virus (A/New York/232/2004(H3N2))	Influenza A virus	11320	The epitope sequence was based on the sequence of the A/New York/232/2004 strain, which for this epitope is identical to the sequence in strain A/Wisconsin/67/2005 used in the studies.
164387	Linear peptide	SRTREILTK			14	22			Polymerase basic protein 2	P03428.2	Polymerase basic protein 2	P03428	Influenza A virus (A/Puerto Rico/8/1934(H1N1))	Influenza A virus	11320
164408	Linear peptide	TYQRTRALVRTGMDPRM			147	163			nucleocapsid protein	ABA18030.1	Nucleoprotein	P03466	Influenza A virus (A/New York/232/2004(H3N2))	Influenza A virus	11320	The epitope sequence was based on the sequence of the A/New York/232/2004 strain, which for this epitope is identical to the sequence in strain A/Wisconsin/67/2005 used in the studies.
165648	Linear peptide	RRAIATPGM			238	246			PB1 polymerase subunit	AAA43637.1	RNA-directed RNA polymerase catalytic subunit	P03431	Influenza A virus	Influenza A virus	11320
173003	Linear peptide	RGINDRNFWRGENGRRTR			199	216			nucleoprotein	ABE97804.1	Nucleoprotein	P03466	Influenza A virus (A/Vietnam/CL26/2004(H5N1))	Influenza A virus	11320
173555	Linear peptide	TYNAELLVLMENERTLDF			439	456			hemagglutinin	ABE97628.1	Hemagglutinin	P03452	Influenza A virus (A/Vietnam/CL26/2004(H5N1))	Influenza A virus	11320
175571	Linear peptide	AVKGVGTMV			188	196			nucleoprotein	ABD77113.1	Nucleoprotein	P03466	Influenza A virus	Influenza A virus	11320
175724	Linear peptide	AFEDLRVSSF			337	346			nucleocapsid protein	ACP41106.1	Nucleoprotein	P03466	Influenza A virus (A/California/04/2009(H1N1))	Influenza A virus	11320
175777	Linear peptide	AYQKRMGVQM			239	248			matrix protein 1	ACP44152.1	Matrix protein 1	P03485	Influenza A virus (A/California/04/2009(H1N1))	Influenza A virus	11320
175839	Linear peptide	GYICSGIF			315	322			neuraminidase	ACP41107.1	Neuraminidase	P03468	Influenza A virus (A/California/04/2009(H1N1))	Influenza A virus	11320
175894	Linear peptide	HYPKVYKTYF			110	119			polymerase PB2	ACP41102.1	Polymerase basic protein 2	P03428	Influenza A virus (A/California/04/2009(H1N1))	Influenza A virus	11320
176307	Linear peptide	KYTKTIYWW			430	438			polymerase PB1	ACP41103.1	RNA-directed RNA polymerase catalytic subunit	P03431	Influenza A virus (A/California/04/2009(H1N1))	Influenza A virus	11320
176343	Linear peptide	LYASPQLEGF			649	658			polymerase PA	ACP41104.1	Polymerase acidic protein	P03433	Influenza A virus (A/California/04/2009(H1N1))	Influenza A virus	11320
176344	Linear peptide	LYKKLKREI			99	107			matrix protein 1	ACP44152.1	Matrix protein 1	P03485	Influenza A virus (A/California/04/2009(H1N1))	Influenza A virus	11320
176358	Linear peptide	MYQKCCNLF			688	696			polymerase PB1	ACP41103.1	RNA-directed RNA polymerase catalytic subunit	P03431	Influenza A virus (A/California/04/2009(H1N1))	Influenza A virus	11320
176373	Linear peptide	PFERATVMAAF			419	429			nucleocapsid protein	ACP41106.1	Nucleoprotein	P03466	Influenza A virus (A/California/04/2009(H1N1))	Influenza A virus	11320
176655	Linear peptide	SYSTGALASCM			118	128			matrix protein 1	ACP44152.1	Matrix protein 1	P03485	Influenza A virus (A/California/04/2009(H1N1))	Influenza A virus	11320
176670	Linear peptide	TFHGAKEVSL			108	117			matrix protein 1	ACP44152.1	Matrix protein 1	P03485	Influenza A virus (A/California/04/2009(H1N1))	Influenza A virus	11320
176671	Linear peptide	TFSVQRNLPF			411	420			nucleocapsid protein	ACP41106.1	Nucleoprotein	P03466	Influenza A virus (A/California/04/2009(H1N1))	Influenza A virus	11320
176699	Linear peptide	TYSSSMMW			530	537			polymerase PB2	ACP41102.1	Polymerase basic protein 2	P03428	Influenza A virus (A/California/04/2009(H1N1))	Influenza A virus	11320
177179	Linear peptide	MTIIFLILM			1	9			hemagglutinin	ACV41482.1	Hemagglutinin	P03452	Influenza A virus (A/mallard/Quebec/10969/2006(H2N3))	Influenza A virus	11320
177212	Linear peptide	PVAGGTSSIYI			219	229			polymerase PB2	ACJ67529.1	Polymerase basic protein 2	P03428	Influenza A virus (A/ferret/Maryland/P10-UMD/2008(H9N2))	Influenza A virus	11320
177335	Linear peptide	TVIKTNMI			528	535			polymerase PB1	ACB70666.1	RNA-directed RNA polymerase catalytic subunit	P03431	Influenza A virus (A/duck/Vietnam/37/2007(H5N1))	Influenza A virus	11320
177367	Linear peptide	YINTALLNA			464	472			Polymerase acidic protein	P13169.1	Polymerase acidic protein	P03433	Influenza A virus (A/equine/Tennessee/5/1986(H3N8))	Influenza A virus	11320
178426	Linear peptide	AAFEDLRLL			336	344			nucleocapsid protein	AEO01653.1	Nucleoprotein	P03466	Influenza A virus	Influenza A virus	11320
178439	Linear peptide	AAICTHLEV			36	44			polymerase PA	ADI79228.1	Polymerase acidic protein	P03433	Influenza A virus	Influenza A virus	11320
178446	Linear peptide	AAMDDFQLI			475	483			polymerase PA	ADI79228.1	Polymerase acidic protein	P03433	Influenza A virus	Influenza A virus	11320
178451	Linear peptide	AARNIVRRA			271	279			PB2	AAV68028.1	Polymerase basic protein 2	P03428	Influenza A virus	Influenza A virus	11320
178501	Linear peptide	AIRGQYSGFV			587	596			polymerase PB2	AEC47217.1	Polymerase basic protein 2	P03428	Influenza A virus	Influenza A virus	11320
178509	Linear peptide	ALANTIEV			143	150			polymerase PB1	ADI79236.1	RNA-directed RNA polymerase catalytic subunit	P03431	Influenza A virus	Influenza A virus	11320
178510	Linear peptide	ALASCMGL			123	130			matrix protein	AAA43314.1	Matrix protein 1	P03485	Influenza A virus	Influenza A virus	11320
178594	Linear peptide	AVATTHSWI			655	663			polymerase PB1	ADI79236.1	RNA-directed RNA polymerase catalytic subunit	P03431	Influenza A virus	Influenza A virus	11320
178615	Linear peptide	CAAMDDFQL			474	482			polymerase PA	ADI79228.1	Polymerase acidic protein	P03433	Influenza A virus	Influenza A virus	11320
178623	Linear peptide	CLINDPWVL			20	28			polymerase PA	ACX46249.1	Polymerase acidic protein	P03433	Influenza A virus	Influenza A virus	11320
178701	Linear peptide	DTTYQRTRAL			151	160			nucleocapsid protein	BAK41897.1	Nucleoprotein	P03466	Influenza A virus	Influenza A virus	11320
178791	Linear peptide	FAISCFLLC			541	549			Hemagglutinin	Q03909.1	Hemagglutinin	P03452	Influenza A virus	Influenza A virus	11320
178832	Linear peptide	FLKVPAQNA			10	18			polymerase PB1	ADI79236.1	RNA-directed RNA polymerase catalytic subunit	P03431	Influenza A virus	Influenza A virus	11320
178837	Linear peptide	FLMQIAILV			22	30			neuraminidase	ABG34248.1	Neuraminidase	P03468	Influenza A virus	Influenza A virus	11320
178842	Linear peptide	FMQALQLLL			256	264			nonstructural protein NS	AAA43115.1	Non-structural protein 1	P03496	Influenza A virus	Influenza A virus	11320
178845	Linear peptide	FNPMIVELA			9	17			polymerase PA	ADI79228.1	Polymerase acidic protein	P03433	Influenza A virus	Influenza A virus	11320
178846	Linear peptide	FNSFLTHAL			709	717			polymerase PA	ACV86887.1	Polymerase acidic protein	P03433	Influenza A virus	Influenza A virus	11320
178852	Linear peptide	FQVDCFLWH			9	17			nonstructural protein NS	AAA43115.1	Non-structural protein 1	P03496	Influenza A virus	Influenza A virus	11320
178868	Linear peptide	FVETLARSI			254	262			polymerase PB1	AEO08974.1	RNA-directed RNA polymerase catalytic subunit	P03431	Influenza A virus	Influenza A virus	11320
178870	Linear peptide	FVHFVEALA			251	259			polymerase basic protein 1	BAJ18115.1	RNA-directed RNA polymerase catalytic subunit	P03431	Influenza A virus	Influenza A virus	11320
178872	Linear peptide	FVNRANQRL			429	437			PB2	AAV68028.1	Polymerase basic protein 2	P03428	Influenza A virus	Influenza A virus	11320
178875	Linear peptide	FVYFVETLA			252	260			polymerase PB1	ADI79236.1	RNA-directed RNA polymerase catalytic subunit	P03431	Influenza A virus	Influenza A virus	11320
178879	Linear peptide	GADINLMPI			467	475			neuraminidase	BAF46336.1	Neuraminidase	P03468	Influenza A virus	Influenza A virus	11320
178882	Linear peptide	GALASCMGL			122	130			matrix protein	AAA43314.1	Matrix protein 1	P03485	Influenza A virus	Influenza A virus	11320
178906	Linear peptide	GILHLILWIL			25	34			matrix protein 2	ACR09350.1	Matrix protein 2	P06821	Influenza A virus	Influenza A virus	11320
178922	Linear peptide	GMMMGMFNML			404	413			polymerase PB1	ADI79236.1	RNA-directed RNA polymerase catalytic subunit	P03431	Influenza A virus	Influenza A virus	11320
178941	Linear peptide	GTFDTVQII			617	625			PB2	AAV68028.1	Polymerase basic protein 2	P03428	Influenza A virus	Influenza A virus	11320
178946	Linear peptide	GTSGVESAV			682	690			polymerase PB2	AEP33154.1	Polymerase basic protein 2	P03428	Influenza A virus	Influenza A virus	11320
178960	Linear peptide	HANNSTDTV			25	33			hemagglutinin	AAB29091.2	Hemagglutinin	P03452	Influenza A virus	Influenza A virus	11320
179024	Linear peptide	ILYDKEEIRRI			115	125			nucleocapsid protein	ACH69553.1	Nucleoprotein	P03466	Influenza A virus	Influenza A virus	11320
179037	Linear peptide	ISFAISCFLL			8	17			hemagglutinin precursor	AAA43200.1	Hemagglutinin	P03452	Influenza A virus	Influenza A virus	11320
179044	Linear peptide	ITFHGAKEIA			107	116			matrix protein	BAA01449.1	Matrix protein 1	P03485	Influenza A virus	Influenza A virus	11320
179052	Linear peptide	IVSSYVCSGL			318	327			neuraminidase	BAF46336.1	Neuraminidase	P03468	Influenza A virus	Influenza A virus	11320
179102	Linear peptide	KTTKRLTIL			660	668			polymerase PB2	ACD93589.1	Polymerase basic protein 2	P03428	Influenza A virus	Influenza A virus	11320
179164	Linear peptide	LLLIVQALR			667	675			polymerase PA	AEN94786.1	Polymerase acidic protein	P03433	Influenza A virus	Influenza A virus	11320
179183	Linear peptide	LNASWFNSFL			702	711			polymerase PA	ACD12292.1	Polymerase acidic protein	P03433	Influenza A virus	Influenza A virus	11320
179223	Linear peptide	LVASSGTLEFI			128	138			hemagglutinin	ACN72646.1	Hemagglutinin	P03452	Influenza A virus	Influenza A virus	11320
179260	Linear peptide	MLSTVLGV			2	9			polymerase PB1	ACI22503.1	RNA-directed RNA polymerase catalytic subunit	P03431	Influenza A virus	Influenza A virus	11320
179267	Linear peptide	MMMGMFNMLS			405	414			polymerase PB1	ADI79236.1	RNA-directed RNA polymerase catalytic subunit	P03431	Influenza A virus	Influenza A virus	11320
179269	Linear peptide	MQALQLLLEV			257	266			nonstructural protein NS	AAA43115.1	Non-structural protein 1	P03496	Influenza A virus	Influenza A virus	11320
179270	Linear peptide	MQIAILVTTV			24	33			neuraminidase	ADY72635.1	Neuraminidase	P03468	Influenza A virus	Influenza A virus	11320
179271	Linear peptide	MQIRGFVYFV			247	256			polymerase PB1	ADI79236.1	RNA-directed RNA polymerase catalytic subunit	P03431	Influenza A virus	Influenza A virus	11320
179290	Linear peptide	NALLKHRFEII			69	79			polymerase PA	ADI79228.1	Polymerase acidic protein	P03433	Influenza A virus	Influenza A virus	11320
179303	Linear peptide	NLFEKFFPS			690	698			polymerase PB1	ADI79236.1	RNA-directed RNA polymerase catalytic subunit	P03431	Influenza A virus	Influenza A virus	11320
179304	Linear peptide	NLFEKFFPSS			690	699			polymerase PB1	ADI79236.1	RNA-directed RNA polymerase catalytic subunit	P03431	Influenza A virus	Influenza A virus	11320
179317	Linear peptide	NTSQRGIL			672	679			polymerase PB1	ADI79236.1	RNA-directed RNA polymerase catalytic subunit	P03431	Influenza A virus	Influenza A virus	11320
179320	Linear peptide	NTVSSFQV			4	11			nonstructural protein NS	AAA43115.1	Non-structural protein 1	P03496	Influenza A virus	Influenza A virus	11320
179326	Linear peptide	NVLSIAPI			336	343			polymerase PB1	ADI79236.1	RNA-directed RNA polymerase catalytic subunit	P03431	Influenza A virus	Influenza A virus	11320
179327	Linear peptide	NVMGMIGI			465	472			PB2	AAV68028.1	Polymerase basic protein 2	P03428	Influenza A virus	Influenza A virus	11320
179328	Linear peptide	NVMGMIGV			456	463			polymerase PB2	AEN95119.1	Polymerase basic protein 2	P03428	Influenza A virus	Influenza A virus	11320
179330	Linear peptide	NVTVTHSV			40	47			hemagglutinin	AAB29091.2	Hemagglutinin	P03452	Influenza A virus	Influenza A virus	11320
179360	Linear peptide	QAIMDKNIIL			121	130			nonstructural protein NS	AAA43115.1	Non-structural protein 1	P03496	Influenza A virus	Influenza A virus	11320
179400	Linear peptide	RAAVSADPL			269	277			polymerase PB2	AEC47217.1	Polymerase basic protein 2	P03428	Influenza A virus	Influenza A virus	11320
179405	Linear peptide	RAMAWTVV			84	91			polymerase PA	AEO91786.1	Polymerase acidic protein	P03433	Influenza A virus	Influenza A virus	11320
179406	Linear peptide	RAMAWTVVNSI			84	94			polymerase PA	AEO91786.1	Polymerase acidic protein	P03433	Influenza A virus	Influenza A virus	11320
179409	Linear peptide	RASAGQISV			406	414			nucleocapsid protein	ACT68189.1	Nucleoprotein	P03466	Influenza A virus	Influenza A virus	11320
179437	Linear peptide	RLTILGKDA			664	672			polymerase PB2	ACD93589.1	Polymerase basic protein 2	P03428	Influenza A virus	Influenza A virus	11320
179460	Linear peptide	RTEIIRMMESA			447	457			nucleoprotein	ABD77113.1	Nucleoprotein	P03466	Influenza A virus	Influenza A virus	11320
179461	Linear peptide	RTFFLTQGA			141	149			neuraminidase	CAO82699.1	Neuraminidase	P03468	Influenza A virus	Influenza A virus	11320
179462	Linear peptide	RTLFQQMRDVL			606	616			PB2	AAV68028.1	Polymerase basic protein 2	P03428	Influenza A virus	Influenza A virus	11320
179475	Linear peptide	SAFDERRNKYL			84	94			nucleoprotein	CAZ65591.1	Nucleoprotein	P03466	Influenza A virus	Influenza A virus	11320
179476	Linear peptide	SAFDERRNRYL			69	79			nucleocapsid protein	ADI79242.1	Nucleoprotein	P03466	Influenza A virus	Influenza A virus	11320
179489	Linear peptide	SCINRCFYV			422	430			neuraminidase	BAF46336.1	Neuraminidase	P03468	Influenza A virus	Influenza A virus	11320
179511	Linear peptide	SMGVYQILA			523	531			hemagglutinin	ACD47243.1	Hemagglutinin	P03452	Influenza A virus	Influenza A virus	11320
179575	Linear peptide	TLNRNQPAA			133	141			polymerase PB1	ADI79236.1	RNA-directed RNA polymerase catalytic subunit	P03431	Influenza A virus	Influenza A virus	11320
179576	Linear peptide	TLNTMTKDA			223	231			polymerase PB1	AEO52532.1	RNA-directed RNA polymerase catalytic subunit	P03431	Influenza A virus	Influenza A virus	11320
179588	Linear peptide	TTQIIKLLPFA			612	622			polymerase PB2	AEC47217.1	Polymerase basic protein 2	P03428	Influenza A virus	Influenza A virus	11320
179595	Linear peptide	TVQIIKLL			621	628			PB2	AAV68028.1	Polymerase basic protein 2	P03428	Influenza A virus	Influenza A virus	11320
179598	Linear peptide	TVSSFQDIL			5	13			nuclear export protein	ACZ47382.1	Nuclear export protein	P03508	Influenza A virus	Influenza A virus	11320
179640	Linear peptide	VLFQNWGI			453	460			PB2	AAV68028.1	Polymerase basic protein 2	P03428	Influenza A virus	Influenza A virus	11320
179658	Linear peptide	VNNAVVMPA			636	644			polymerase PB1	ADI79236.1	RNA-directed RNA polymerase catalytic subunit	P03431	Influenza A virus	Influenza A virus	11320
179686	Linear peptide	WILWISFAIS			4	13			hemagglutinin precursor	AAA43200.1	Hemagglutinin	P03452	Influenza A virus	Influenza A virus	11320
179687	Linear peptide	WISFAISCFL			7	16			hemagglutinin precursor	AAA43200.1	Hemagglutinin	P03452	Influenza A virus	Influenza A virus	11320
179692	Linear peptide	WSYNAELLVA			444	453			hemagglutinin	AEB66665.1	Hemagglutinin	P03452	Influenza A virus	Influenza A virus	11320
179720	Linear peptide	YNAELLVLL			438	446			hemagglutinin	AAB29091.2	Hemagglutinin	P03452	Influenza A virus	Influenza A virus	11320
179728	Linear peptide	YSAGALASC			119	127			matrix protein	BAA01449.1	Matrix protein 1	P03485	Influenza A virus	Influenza A virus	11320
180123	Linear peptide	LPFDIATIM			418	426			nucleocapsid protein	ACX46218.1	Nucleoprotein	P03466	Influenza A virus (A/Wellington/75/2006(H1N1))	Influenza A virus	11320
181194	Linear peptide	DATYQRTRALVR			145	156			nucleoprotein	AAA43467.1	Nucleoprotein	P03466	Influenza A virus	Influenza A virus	11320
181219	Linear peptide	KTGGPIYRR			91	99			nucleoprotein	AAA43467.1	Nucleoprotein	P03466	Influenza A virus	Influenza A virus	11320
181251	Linear peptide	YERMCNIL			219	226			nucleoprotein	AAA43467.1	Nucleoprotein	P03466	Influenza A virus	Influenza A virus	11320
181981	Linear peptide	AIMEKNIVL			122	130			nonstructural protein 1	YP_009118625.1	Non-structural protein 1	P03496	Influenza A virus (A/California/07/2009(H1N1))	Influenza A virus	11320
181982	Linear peptide	AVMEKNIVL			122	130			nonstructural protein 1	AEK85784.1	Non-structural protein 1	P03496	Influenza A virus (A/Netherlands/602/2009(H1N1))	Influenza A virus	11320
181983	Linear peptide	CTELKLNDY			44	52			nucleocapsid protein	ADE28751.1	Nucleoprotein	P03466	H1N1 subtype	Influenza A virus	11320
181994	Linear peptide	LPFERATVL			409	417			nucleocapsid protein	ADP06446.1	Nucleoprotein	P03466	Influenza A virus (A/Netherlands/602/2009(H1N1))	Influenza A virus	11320
182002	Linear peptide	RRSGAAGAAMK			174	184			nucleocapsid protein	AGC73185.1	Nucleoprotein	P03466	Influenza A virus (A/Netherlands/602/2009(H1N1))	Influenza A virus	11320
182003	Linear peptide	RRSGAAGAAVE			174	184			nucleocapsid protein	ACR10631.1	Nucleoprotein	P03466	Influenza A virus (A/Netherlands/602/2009(H1N1))	Influenza A virus	11320
182009	Linear peptide	VLRGSVAHK			265	273			nucleocapsid protein	AAZ80011.1	Nucleoprotein	P03466	Influenza A virus (A/Netherlands/602/2009(H1N1))	Influenza A virus	11320
194920	Linear peptide	GIINSNAPMDECDAKCQTPQ			280	299			hemagglutinin	ACD85773.1	Hemagglutinin	P03452	Influenza A virus (A/California/06/2008(H1N1))	Influenza A virus	11320	A correction in the sequence of the epitope as indicated in Supplementary Table 1 was provided by the author.
194950	Linear peptide	MKAILVVLLYTFATAN			1	16			hemagglutinin	ACQ76318.1	Hemagglutinin	P03452	H1N1 subtype	Influenza A virus	11320
194957	Linear peptide	QASGRITVSTKRSQQTVI			213	230			hemagglutinin	AEO01642.1	Hemagglutinin	P03452	Influenza A virus (A/Mexico/UASLP-012/2008(H3N2))	Influenza A virus	11320
194959	Linear peptide	RFEIFPKTSSWPNHDSNKG			130	148			hemagglutinin	ACP41105.1	Hemagglutinin	P03452	H1N1 subtype	Influenza A virus	11320
195006	Linear peptide	AIVDKNITL			122	130			nonstructural protein 1	AKU45977.1	Non-structural protein 1	P03496	Influenza A virus (A/Anhui/1-YK_RG134/2013(H7N9))	Influenza A virus	11320
195010	Linear peptide	CTELKLSDN			44	52			nucleocapsid protein	AGL95099.1	Nucleoprotein	P03466	H7N9 subtype	Influenza A virus	11320
195028	Linear peptide	IVDKNITLKA			115	124			nonstructural protein 1	AGL95103.1	Non-structural protein 1	P03496	H7N9 subtype	Influenza A virus	11320
231705	Linear peptide	YVFVGTSRY			39	47			hemagglutinin	ACZ67678.1	Hemagglutinin	P03452	Influenza A virus (A/India/GWMH05/2009(H1N1))	Influenza A virus	11320
231972	Linear peptide	IASVPTSRY			53	61			nonstructural protein 1	ADO33237.2	Non-structural protein 1	P03496	Influenza A virus (A/Thailand/CU-H126/2009(H1N1))	Influenza A virus	11320
232099	Linear peptide	MAMRYPITA			51	59			polymerase basic protein 2	AAY52745.1	Polymerase basic protein 2	P03428	Influenza A virus (A/chicken/Fujian/25/00(H9N2))	Influenza A virus	11320
232125	Linear peptide	MSFQGRGVF			427	435			nucleocapsid protein	ADZ96166.1	Nucleoprotein	P03466	Influenza A virus (A/chicken/Shanghai/Q0808-1/2008(H9N2))	Influenza A virus	11320
232127	Linear peptide	MSRDWFMLM			4	12			nonstructural protein NS1	AAD39469.1	Non-structural protein 1	P03496	Influenza A virus (A/Texas/36/1991(H1N1))	Influenza A virus	11320
232386	Linear peptide	VMRMGDLHY			39	47			nuclear export protein	ADY16774.1	Nuclear export protein	P03508	Influenza A virus (A/swine/Korea/4382/2009(H1N2))	Influenza A virus	11320
243935	Linear peptide	FLDIWTYNA			431	439			hemagglutinin	ABO21709.1	Hemagglutinin	P03452	Influenza A virus (A/Puerto Rico/8/1934(H1N1))	Influenza A virus	11320
243963	Linear peptide	ILPDMTPSI			463	471			Polymerase basic protein 2	P03428.2	Polymerase basic protein 2	P03428	Influenza A virus (A/Puerto Rico/8/1934(H1N1))	Influenza A virus	11320
515835	Linear peptide	FLAMITYMT			318	326			RNA-directed RNA polymerase subunit P1 (Polymerase basic protein 1) (PB1)	P03431.1	RNA-directed RNA polymerase catalytic subunit	P03431	Influenza A virus (A/Puerto Rico/8/1934(H1N1))	Influenza A virus	11320
515862	Linear peptide	FLLMDALKLSI			282	292			polymerase PA	NP_040986.1	Polymerase acidic protein	P03433	Influenza A virus (A/Puerto Rico/8/1934(H1N1))	Influenza A virus	11320
515892	Linear peptide	FMQALHLLL			99	107			Nuclear export protein	P03508.1	Nuclear export protein	P03508	Influenza A virus (A/Puerto Rico/8/1934(H1N1))	Influenza A virus	11320
516896	Linear peptide	GMFNMLSTVL			410	419			RNA-directed RNA polymerase subunit P1 (Polymerase basic protein 1) (PB1)	P03431.1	RNA-directed RNA polymerase catalytic subunit	P03431	Influenza A virus (A/Puerto Rico/8/1934(H1N1))	Influenza A virus	11320
521400	Linear peptide	LLQNSQVYS			306	314			nucleoprotein	CAA24268.1	Nucleoprotein	P03466	Influenza A virus (A/Puerto Rico/8/1934(H1N1))	Influenza A virus	11320
522500	Linear peptide	MMGMFNMLSTV			408	418			RNA-directed RNA polymerase subunit P1 (Polymerase basic protein 1) (PB1)	P03431.1	RNA-directed RNA polymerase catalytic subunit	P03431	Influenza A virus (A/Puerto Rico/8/1934(H1N1))	Influenza A virus	11320
522502	Linear peptide	MMMGMFNMLST			407	417			RNA-directed RNA polymerase subunit P1 (Polymerase basic protein 1) (PB1)	P03431.1	RNA-directed RNA polymerase catalytic subunit	P03431	Influenza A virus (A/Puerto Rico/8/1934(H1N1))	Influenza A virus	11320
529941	Linear peptide	WMMAMKYPITA			49	59			polymerase PB2	NP_040987.1	Polymerase basic protein 2	P03428	Influenza A virus (A/Puerto Rico/8/1934(H1N1))	Influenza A virus	11320
530270	Linear peptide	YLIRALTLNTM			217	227			RNA-directed RNA polymerase subunit P1 (Polymerase basic protein 1) (PB1)	P03431.1	RNA-directed RNA polymerase catalytic subunit	P03431	Influenza A virus (A/Puerto Rico/8/1934(H1N1))	Influenza A virus	11320
538549	Linear peptide	GILEFVFTL			58	66			matrix protein 1	ACN59839.1	Matrix protein 1	P03485	Influenza A virus (A/chicken/Anhui/1/1998(H9N2))	Influenza A virus	11320
538550	Linear peptide	GILGFIFTL			58	66			matrix protein M1	AAO46406.1	Matrix protein 1	P03485	Influenza A virus (A/England/10/67(H2N2))	Influenza A virus	11320
538551	Linear peptide	GILGFVYTL			58	66			matrix protein 1	ABJ09295.1	Matrix protein 1	P03485	Influenza A virus (A/New South Wales/15/1999(H3N2))	Influenza A virus	11320
538552	Linear peptide	GILGLVFTL			58	66			matrix protein 1	ABC84521.1	Matrix protein 1	P03485	Influenza A virus (A/Canterbury/236/2005(H3N2))	Influenza A virus	11320
538553	Linear peptide	GILGVVFTL			58	66			matrix protein 1	ABD79113.1	Matrix protein 1	P03485	Influenza A virus (A/Cameron/1946(H1N1))	Influenza A virus	11320
538554	Linear peptide	GIWGFVFTL			58	66			matrix protein 1	ADG59529.1	Matrix protein 1	P03485	Influenza A virus (A/bar-headed goose/Qinghai/3/2005(H5N1))	Influenza A virus	11320
538558	Linear peptide	GTLGFVFTL			58	66			matrix protein	AAT12044.1	Matrix protein 1	P03485	Influenza A virus (A/duck/Fujian/13/2002(H5N1))	Influenza A virus	11320
538559	Linear peptide	GVLGFVFTL			58	66			matrix protein 1	BAF57597.1	Matrix protein 1	P03485	Influenza A virus (A/Hanoi/TN405/2005(H3N2))	Influenza A virus	11320
538596	Linear peptide	WILGFVFTL			58	66			matrix protein 1	ABR22242.1	Matrix protein 1	P03485	Influenza A virus (A/swine/Guangdong/01/2005(H3N2))	Influenza A virus	11320
566894	Linear peptide	RVSSFIRGTR			342	351			nucleocapsid protein	AKU41795.1	Nucleoprotein	P03466	Influenza A virus (A/Anhui/1-YK_RG64/2013(H7N9))	Influenza A virus	11320
566921	Linear peptide	TIAMELIRMIK			188	198			nucleocapsid protein	ACS94534.1	Nucleoprotein	P03466	Influenza A virus (A/California/07/2009(H1N1))	Influenza A virus	11320
566925	Linear peptide	TMVMELIRMIK			188	198			nucleocapsid protein	AKU41795.1	Nucleoprotein	P03466	Influenza A virus (A/Anhui/1-YK_RG64/2013(H7N9))	Influenza A virus	11320
756477	Linear peptide	PFDKPTIMAAF			419	429			nucleocapsid protein [Influenza A virus (A/Leningrad/134/17/1957(H2N2))]	AAA19205.1	Nucleoprotein	P03466	Influenza A virus (A/Leningrad/134/17/1957(H2N2))	Influenza A virus	11320
756478	Linear peptide	PFEKSTIMAAF							Nucleoprotein	SRC124	Nucleoprotein	P03466	Influenza A virus (A/Hong Kong/4801/2014(H3N2))	Influenza A virus	11320
769730	Linear peptide	RMCNILKGKF			221	230			Nucleoprotein	P03466.2	Nucleoprotein	P03466	Influenza A virus (A/Puerto Rico/8/1934(H1N1))	Influenza A virus	11320
841139	Linear peptide	LYKKLKREMTF			99	109			matrix protein 1	AHH30774.1	Matrix protein 1	P03485	Influenza A virus (A/Shanghai/5190T/2013(H7N9))	Influenza A virus	11320
858747	Linear peptide	AIMEKNIVLK			122	131			nonstructural protein 1	YP_009118625.1	Non-structural protein 1	P03496	Influenza A virus (A/California/07/2009(H1N1))	Influenza A virus	11320
859323	Linear peptide	RFSSFIRGKK							Nucleoprotein	SRC124	Nucleoprotein	P03466	Influenza A virus	Influenza A virus	11320
863071	Linear peptide	SSTLELRSRYWAI			376	388			nucleoprotein	AAA43467.1	Nucleoprotein	P03466	Influenza A virus	Influenza A virus	11320
872108	Linear peptide	FEDLRLLSF			338	346			Nucleoprotein	Q07531.1	Nucleoprotein	P03466	Influenza A virus (A/Memphis/4/1973(H3N2))	Influenza A virus	11320
910571	Linear peptide	DRYWAIRTR							Nucleoprotein	SRC124	Nucleoprotein	P03466	Influenza A virus	Influenza A virus	11320
910605	Linear peptide	KTFFPIYKR							Nucleoprotein	SRC124	Nucleoprotein	P03466	Influenza A virus	Influenza A virus	11320

## Sheet: Figure 2b
Figure 2b
TCID50 swabs [10Log]
id	group	subgroup	swab	day 0	day 2	day 4	day 7	day 28	day 30	day 32	day 35	day 42
1	Placebo	A	Nose	1.5	1.5	1.5	1.5	1.5	1.5	1.5	1.5	1.5
2	Placebo	A	Nose	1.5	1.5	1.5	1.5	1.5	1.5	1.5	1.5	1.5
3	Placebo	A	Nose	1.5	1.5	1.5	1.5	1.5	1.5	1.5	1.5	1.5
4	Placebo	B	Nose	1.5	1.5	1.5	1.5	1.5	1.5	1.5	1.5	1.5
5	Placebo	B	Nose	1.5	1.5	1.5	1.5	1.5	1.5	1.5	1.5	1.5
6	Placebo	B	Nose	1.5	1.5	1.5	1.5	1.5	1.5	1.5	1.5	1.5
7	Non-primed	A	Nose	1.5	1.5	1.5	1.5	1.5	4.5	4.5	1.5	1.5
8	Non-primed	A	Nose	1.5	1.5	1.5	1.5	1.5	4.75	5	1.5	1.5
9	Non-primed	A	Nose	1.5	1.5	1.5	1.5	1.5	4.5	5.25	1.5	1.5
10	Non-primed	B	Nose	1.5	1.5	1.5	1.5	1.5	6.5	5.25	1.5	1.5
11	Non-primed	B	Nose	1.5	1.5	1.5	1.5	1.5	3.75	5.75	1.5	1.5
12	Non-primed	B	Nose	1.5	1.5	1.5	1.5	1.5	4.5	3.5	1.5	1.5
13	H1N1-primed	A	Nose	1.5	6.3	6.5	1.5	1.5	2.5	2.5	1.5	1.5
14	H1N1-primed	A	Nose	1.5	5.25	2.19643	1.5	1.5	2.5	2.5	1.5	1.5
15	H1N1-primed	A	Nose	1.5	7.625	3.6	1.5	1.5	2.5	2.5	1.5	1.5
16	H1N1-primed	B	Nose	1.5	7.4	4.5	1.5	1.5	2.5	2.5	1.5	1.5
17	H1N1-primed	B	Nose	1.5	6.6	6.84483	1.5	1.5	2.5	2.5	1.5	1.5
18	H1N1-primed	B	Nose	1.5	5.6	4.75	1.5	1.5	2.5	2.5	1.5	1.5
1	Placebo	A	Throat	1.5	1.5	1.5	1.5	1.5	1.5	1.5	1.5	1.5
2	Placebo	A	Throat	1.5	1.5	1.5	1.5	1.5	1.5	1.5	1.5	1.5
3	Placebo	A	Throat	1.5	1.5	1.5	1.5	1.5	1.5	1.5	1.5	1.5
4	Placebo	B	Throat	1.5	1.5	1.5	1.5	1.5	1.5	1.5	1.5	1.5
5	Placebo	B	Throat	1.5	1.5	1.5	1.5	1.5	1.5	1.5	1.5	1.5
6	Placebo	B	Throat	1.5	1.5	1.5	1.5	1.5	1.5	1.5	1.5	1.5
7	Non-primed	A	Throat	1.5	1.5	1.5	1.5	1.5	4.5	5	1.5	1.5
8	Non-primed	A	Throat	1.5	1.5	1.5	1.5	1.5	5.25	5.5	1.5	1.5
9	Non-primed	A	Throat	1.5	1.5	1.5	1.5	1.5	5.4	5.4	1.5	1.5
10	Non-primed	B	Throat	1.5	1.5	1.5	1.5	1.5	6.4	5.6	1.5	1.5
11	Non-primed	B	Throat	1.5	1.5	1.5	1.5	1.5	4	6.25	1.5	1.5
12	Non-primed	B	Throat	1.5	1.5	1.5	1.5	1.5	4.6	5.4	1.5	1.5
13	H1N1-primed	A	Throat	1.5	6	7	1.5	1.5	3.5	5.4	1.5	1.5
14	H1N1-primed	A	Throat	1.5	5.75	6.6	1.5	1.5	3.5	3.75	1.5	1.5
15	H1N1-primed	A	Throat	1.5	5.25	5.63636	1.5	1.5	3.5	3.6	1.5	1.5
16	H1N1-primed	B	Throat	1.5	6.5	5.625	1.5	1.5	3.6	4.25	1.5	1.5
17	H1N1-primed	B	Throat	1.5	6.5	6.6	1.5	1.5	3.5	5.4	1.5	1.5
18	H1N1-primed	B	Throat	1.5	5.5	5.5	1.5	1.5	2.75	2.5	1.5	1.5

## Sheet: Figure 2c
Figure 2c
Bodyweight
id	group	subgroup	day_0	day_2	day_4	day_7	day_9	day_14	day_28	day_30	day_32	day_35	day_42
1	Placebo	A	944	975	999	977	991	1009	966	964	990	1002	997
2	Placebo	A	799	838	863	836	836	842	852	856	863	869	869
3	Placebo	A	745	769	786	778	784	803	831	824	816	816	817
7	Non-primed	A	813	840	870	905	888	899	879	822	832	844	923
8	Non-primed	A	759	757	767	773	778	790	775	702	743	754	780
9	Non-primed	A	730	731	750	765	770	777	782	731	733	757	757
13	H1N1-primed	A	916	918	933	924	908	927	966	957	958	969	989
14	H1N1-primed	A	704	668	668	664	675	690	684	670	677	671	666
15	H1N1-primed	A	736	731	736	745	741	770	784	786	777	790	800
4	Placebo	B	987	980	992	1003	1001	1002	1007	1006	1037	1007	1047
5	Placebo	B	840	853	827	837	855	855	851	854	853	844	858
6	Placebo	B	730	733	726	728	732	752	747	748	743	737	764
10	Non-primed	B	810	807	816	785	796	760	754	681	722	708	732
11	Non-primed	B	820	820	816	863	876	887	901	803	863	850	866
12	Non-primed	B	863	854	844	888	858	852	850	779	787	784	790
16	H1N1-primed	B	900	829	890	865	846	831	850	816	850	847	850
17	H1N1-primed	B	830	807	828	803	785	778	778	769	787	788	776
18	H1N1-primed	B	809	764	800	807	804	793	792	746	779	800	798

## Sheet: Figure 2d
Figure 2d
Temperature
id	group	subgroup	assay	-4.02	-4	-3.98	-3.96	-3.94	-3.92	-3.9	-3.88	-3.85	-3.83	-3.81	-3.79	-3.77	-3.75	-3.73	-3.71	-3.69	-3.67	-3.65	-3.63	-3.6	-3.58	-3.56	-3.54	-3.52	-3.5	-3.48	-3.46	-3.44	-3.42	-3.4	-3.38	-3.35	-3.33	-3.31	-3.29	-3.27	-3.25	-3.23	-3.21	-3.19	-3.17	-3.15	-3.13	-3.1	-3.08
1	Placebo	A	Temperature	39.21	38.34	38.8	38.66	38.88	38.74	37.68	37.88	38.17	37.76	38	38.81	37.32	37.57	38.33	37.85	36.78	37.96	38.62	38.22	37.67	37.09	37.71	37.62	38.16	39.05	38.07	37.86	37.83	37.74	37.3	38.25	38.58	38.33	37.04	38.74	38.64	38.35	38.47	37.96	38.73	38.75	37.88	38.12	37.96	37.49
2	Placebo	A	Temperature	38.53	38.75	38.5	38.35	38.42	38.68	38.79	38.92	37.95	38.61	37.99	37.76	37.94	37.53	37.56	38.73	38.97	38.88	38.75	38.58	38.05	37.83	37.81	38.32	38.07	37.91	37.07	36.77	37.13	36.98	37.17	37.37	37.62	38.33	37.83	36.85	37.44	37.51	37.98	37.8	37.92	38.71	38.13	39.01	38.36	38.36
3	Placebo	A	Temperature	39.07	38.91	38.74	38.42	38.55	38.55	38.89	38.75	38.49	38.21	38.15	38.89	38.42	38.18	38.48	38.46	38.35	38.11	37.82	38.38	37.83	38.43	39.27	37.85	38.11	38.56	37.91	37.87	37.76	37.62	37.1	38.12	37.9	38.32	37.56	38.18	38.21	38.57	38.52	38.57	38.18	38.67	38	37.98	38.46	38.07
4	Placebo	B	Temperature	0	0	0	0	0	0	0	0	0	0	0	0	0	0	0	0	0	0	0	0	0	0	0	0	0	0	0	0	0	0	0	0	0	0	0	0	0	0	0	0	0	0	0	0	0	0
5	Placebo	B	Temperature	37.45	38.81	38	37.38	37.75	38.18	38.31	37.09	37.45	38.91	38.61	38.67	38.33	37.7	37.85	37.24	37.45	36.7	37.2	37.47	38.2	38.37	37.88	38.21	39.17	38.41	39.08	38.81	38.93	38.21	38.68	38.91	39.03	38.9	38.91	37.72	37.53	38.39	38.34	38.25	38.21	38.37	37.95	37.72	38.06	38
6	Placebo	B	Temperature	37.69	37.64	38.57	38.4	37.36	36.77	38.09	38.01	38.21	38.84	38.87	38.9	38.45	38.05	38.52	38.31	37.44	37.15	37.84	37.38	37.58	38.14	37.51	37.57	38.57	38.19	39.22	39.06	39.2	38.83	38.57	38.08	38.31	38.49	37.34	37.31	37.84	37.03	38.34	38	37.44	37.78	38.34	38.69	39.03	38.44
7	Non-primed	A	Temperature	38.04	37.35	36.8	36.55	37.13	37.12	36.89	37.8	37.23	38	36.89	37.22	37.58	37.12	38.49	38.04	37.95	37.4	37.11	36.82	37.94	38.43	38.04	38.26	38	37.47	37.54	36.95	36.36	37.73	36.87	37.52	37.13	37.75	37.03	36.53	37.13	37.23	37.18	37.18	37.2	37.47	37.77	37.07	37.1	37.17
8	Non-primed	A	Temperature	37.63	37.48	37.24	36.99	37.97	37.85	37.71	37.81	37.78	38	37.69	37.9	37.46	37.14	38.24	37.94	38.78	38.59	38.68	37.44	38.28	39.08	38.48	38.49	38.09	38.24	37.92	38.42	37.44	37.77	36.99	37.08	37.79	37.3	38.12	37.83	37.55	37.63	37.69	37.55	38.07	37.88	37.08	38.43	38.5	37.85
9	Non-primed	A	Temperature	37.47	37.16	37.29	36.92	37.39	37.41	37.33	37.35	38.24	37.85	37.41	36.94	37.03	37.41	38.07	38.19	38.31	36.96	37.77	37.53	38.18	38.48	38.13	38.63	38.33	37.11	37.31	37.59	37.06	37.05	36.34	36.88	36.8	37.23	37.29	37.62	37.25	36.9	37.03	38.51	38.61	37.62	37.68	37.76	37.12	37.13
10	Non-primed	B	Temperature	39.24	38.55	38.44	37.85	37.73	37.8	37.66	37.88	37.89	37.43	37.68	37.72	38.02	37.5	37.13	36.97	37.6	37.36	37.38	37.33	37.7	37.49	36.85	37.6	38.68	38.89	38.92	38.16	37.76	37.73	38.07	37.69	37.67	38.42	37.96	37.54	37.78	38.25	37.89	37.53	38.22	37.94	37.94	37.5	38.09	38.31
11	Non-primed	B	Temperature	37.81	37.69	37.64	38.19	38.25	37.57	37.62	37.06	37.52	37.01	38.31	38.39	37.49	37.25	37.35	38.54	36.79	38.04	37.28	37.22	38.02	37.81	38.66	38.18	37.65	38.18	38.14	37.42	37.73	37.59	38.29	37.59	36.98	37.45	37.42	37.63	37.72	37.98	37.91	37.86	37.75	37.46	37.12	37.42	37.64	37.48
12	Non-primed	B	Temperature	37.26	37.19	37.87	37.39	38.29	37.77	38.35	37.74	37.56	37.51	37.23	36.46	37.02	37.04	37.66	36.96	36.99	36.83	36.63	37.03	38.03	37.73	37.09	37.26	37.68	38.24	38.72	38.54	38.19	37.74	37.55	37.6	37.59	37.38	37.52	37.56	38.11	38.12	37.92	38.13	38.39	38.7	38.39	38.09	38.52	39.11
13	H1N1-primed	A	Temperature	36.81	37.58	37.32	36.46	37.36	37.08	36.48	37.75	37.62	38.33	38.41	36.95	37.92	39.03	38.69	38.57	37.79	37.17	38.62	38.27	37.57	38.38	37.83	38.36	38.75	38.15	37.49	36.82	36.33	37.42	36.8	37.36	36.41	37.13	37.56	37.23	37.42	36.96	36.96	37.09	37.18	37.79	37.75	38.36	38.11	37.94
14	H1N1-primed	A	Temperature	36.88	37.44	36.97	37.21	37.52	37.6	37.29	37.76	37.19	36.93	37.49	37.6	38.28	37.77	37.12	37.78	37.43	37.64	37.56	37.21	37.54	37.3	38.5	38.31	38.17	36.81	38.17	37.2	37.77	37.94	38.23	37.45	37.34	37.37	38.05	37.9	36.84	37.8	38.29	38.43	38.05	38	39.37	38.87	38.9	38.59
15	H1N1-primed	A	Temperature	37.17	37.66	38.1	37.79	38.04	38.08	38.21	37.15	37.24	37.51	38.12	38.13	38.74	38.44	38.08	38	38.32	38.07	37.91	38.43	38.8	38.9	39.05	38.89	38.37	37.79	38.39	37.92	38.51	38.1	36.98	37.06	37.84	37.47	37.91	37.94	38.25	37.97	38.26	38.37	38.14	39.19	38.7	38.24	38.2	38.29
16	H1N1-primed	B	Temperature	37.36	37.68	38.38	38.04	37.63	37.62	37.34	37.37	36.85	37.02	36.99	37.74	38.43	38.14	38.08	37.83	37.19	37.6	37.75	37.41	37.58	37.51	37.42	37.53	37.15	36.82	38.01	38.75	38.3	36.45	38.32	37.33	37.34	37.88	37.63	37.58	37.38	36.93	38.06	37.7	37.46	37.59	37.39	37.5	39.02	38.51
17	H1N1-primed	B	Temperature	37.35	37.63	38.05	38.46	37.74	37.79	38.03	37.93	37.36	37.29	37.6	37.34	38.42	38.36	37.76	38.13	37.66	37.71	37.45	37.8	37.3	37.82	37.98	37.78	37.82	38.37	38.63	38.78	37.93	38.06	38.43	37.39	37.92	38.24	38.25	37.56	37.8	37.6	37.61	38.48	38.24	38.18	38.4	38.34	38.89	38.18
18	H1N1-primed	B	Temperature	37.45	37.16	37.29	37.8	37.73	37.7	37.7	37.87	37.36	37.8	37.4	38.07	37.57	38.14	37.76	37.74	37.49	38.25	37.87	37.73	37.51	38.19	38.42	38.15	37.38	38.36	38.9	38.22	37.64	38.2	38.31	37.82	37.34	37.87	37.65	37.42	37.27	37.34	37.62	37.77	38.09	36.91	37.91	37.93	38.3	36.98
[truncated: 2,290 more columns]

## Sheet: Figure 3a
Figure 3a
HAI-titer [not log-transformed]
id	group	subgroup	assay_virus	day 0	day 14	day 28	day 42
1	Placebo	A	H1N1	5	5	5	5
2	Placebo	A	H1N1	5	5	5	5
3	Placebo	A	H1N1	5	5	5	5
4	Placebo	B	H1N1	5	5	5	5
5	Placebo	B	H1N1	5	5	5	5
6	Placebo	B	H1N1	5	5	5	5
7	Non-primed	A	H1N1	5	5	5	5
8	Non-primed	A	H1N1	5	5	5	5
9	Non-primed	A	H1N1	5	5	5	5
10	Non-primed	B	H1N1	5	5	5	5
11	Non-primed	B	H1N1	5	5	5	5
12	Non-primed	B	H1N1	5	5	5	5
13	H1N1-primed	A	H1N1	5	1920	3840	640
14	H1N1-primed	A	H1N1	5	1920	1920	1280
15	H1N1-primed	A	H1N1	5	2560	2560	640
16	H1N1-primed	B	H1N1	5	1280	1920	1280
17	H1N1-primed	B	H1N1	5	640	960	480
18	H1N1-primed	B	H1N1	5	1920	1280	640
1	Placebo	A	H2N2	5	5	5	5
2	Placebo	A	H2N2	5	5	5	5
3	Placebo	A	H2N2	5	5	5	5
4	Placebo	B	H2N2	5	5	5	5
5	Placebo	B	H2N2	5	5	5	5
6	Placebo	B	H2N2	5	5	5	5
7	Non-primed	A	H2N2	5	5	5	480
8	Non-primed	A	H2N2	5	5	5	640
9	Non-primed	A	H2N2	5	5	5	640
10	Non-primed	B	H2N2	5	5	5	480
11	Non-primed	B	H2N2	5	5	5	960
12	Non-primed	B	H2N2	5	5	5	2560
13	H1N1-primed	A	H2N2	5	5	5	160
14	H1N1-primed	A	H2N2	5	5	5	320
15	H1N1-primed	A	H2N2	5	5	5	480
16	H1N1-primed	B	H2N2	5	5	5	960
17	H1N1-primed	B	H2N2	5	5	5	640
18	H1N1-primed	B	H2N2	5	5	5	640

## Sheet: Figure 3b
Figure 3b
Virus neutralization data
id	group	subgroup	day	Titer1	Titer2	Titer3
1	Placebo	A	day 0	16	16	16
2	Placebo	A	day 0	16	16	16
3	Placebo	A	day 0	16	16	16
4	Placebo	B	day 0	16	16	16
5	Placebo	B	day 0	16	16	16
6	Placebo	B	day 0	16	16	16
7	Non-primed	A	day 0	16	16	16
8	Non-primed	A	day 0	16	16	16
9	Non-primed	A	day 0	16	16	16
10	Non-primed	B	day 0	16	16	16
11	Non-primed	B	day 0	16	16	16
12	Non-primed	B	day 0	16	16	16
13	H1N1-primed	A	day 0	16	16	16
14	H1N1-primed	A	day 0	16	16	16
15	H1N1-primed	A	day 0	16	16	16
16	H1N1-primed	B	day 0	16	16	16
17	H1N1-primed	B	day 0	16	16	16
18	H1N1-primed	B	day 0	16	16	16
1	Placebo	A	day 14	16	16	16
2	Placebo	A	day 14	16	16	16
3	Placebo	A	day 14	16	16	16
4	Placebo	B	day 14	16	16	16
5	Placebo	B	day 14	16	16	16
6	Placebo	B	day 14	16	16	16
7	Non-primed	A	day 14	16	16	16
8	Non-primed	A	day 14	16	16	16
9	Non-primed	A	day 14	16	16	16
10	Non-primed	B	day 14	16	16	16
11	Non-primed	B	day 14	16	16	16
12	Non-primed	B	day 14	16	16	16
13	H1N1-primed	A	day 14	16	16	16
14	H1N1-primed	A	day 14	16	16	16
15	H1N1-primed	A	day 14	16	16	16
16	H1N1-primed	B	day 14	16	16	16
17	H1N1-primed	B	day 14	16	16	16
18	H1N1-primed	B	day 14	16	16	16
1	Placebo	A	day 28	16	16	16
2	Placebo	A	day 28	16	16	16
3	Placebo	A	day 28	16	16	16
4	Placebo	B	day 28	16	16	16
5	Placebo	B	day 28	16	16	16
6	Placebo	B	day 28	16	16	16
7	Non-primed	A	day 28	16	16	16
8	Non-primed	A	day 28	16	16	16
9	Non-primed	A	day 28	16	16	16
10	Non-primed	B	day 28	16	16	16
11	Non-primed	B	day 28	16	16	16
12	Non-primed	B	day 28	16	16	16
13	H1N1-primed	A	day 28	16	16	16
14	H1N1-primed	A	day 28	16	16	16
15	H1N1-primed	A	day 28	16	16	16
16	H1N1-primed	B	day 28	16	16	16
17	H1N1-primed	B	day 28	16	16	16
18	H1N1-primed	B	day 28	16	16	16
1	Placebo	A	day 42	16	16	16
2	Placebo	A	day 42	16	16	16
3	Placebo	A	day 42	16	16	16
4	Placebo	B	day 42	16	16	16
5	Placebo	B	day 42	16	16	16
6	Placebo	B	day 42	16	16	16
7	Non-primed	A	day 42	4096	4096	4096
8	Non-primed	A	day 42	2048	4096	4096
9	Non-primed	A	day 42	2048	4096	4096
10	Non-primed	B	day 42	4096	4096	4096
11	Non-primed	B	day 42	16384	16384	8192
12	Non-primed	B	day 42	16384	8192	8192
13	H1N1-primed	A	day 42	2048	2048	2048
14	H1N1-primed	A	day 42	2048	2048	2048
15	H1N1-primed	A	day 42	2048	2048	2048
16	H1N1-primed	B	day 42	4096	4096	2048
17	H1N1-primed	B	day 42	2048	2048	2048
18	H1N1-primed	B	day 42	2048	2048	2048

## Sheet: Figure 3c-e
Figure 3c-e
Elispot responses in PBMC on day 28
ID	Group	subgroup	tissue	day	Medium	HIV	Pool	NP	M1	M2	PA	PB1	PB2	PB-F2	NS1	NEP	SEB	H1N1moi1	H2N2moi1	H3N2moi1	H1N1moi01	H2N2moi01	H3N2moi01	Mumps
1	Placebo	A	pbmc	28	0	1	0	0	0	0	0	0	0	0	0	1	115	0	24	1	0	1	0	0
2	Placebo	A	pbmc	28	15	7	4	6	7	2	7	9	3	9	4	6	254	17	28	14	8	22	11	5
3	Placebo	A	pbmc	28	0	0	0	0	0	0	0	0	0	0	0	0	200	0	4	0	2	0	0	0
4	Placebo	B	pbmc	28	0	0	0	0	0	1	0	0	0	0	0	0	153	1	7	0	0	2	0	0
5	Placebo	B	pbmc	28	0	0	1	0	0	0	0	1	1	0	0	0	97	0	0	0	0	0	0	0
6	Placebo	B	pbmc	28	0	0	0	0	0	0	0	0	0	0	0	0	62	0	6	0	0	0	0	1
7	Non-primed	A	pbmc	28	0	0	1	0	1	0	1	2	1	0	0	0	329	1	29	1	0	1	0	1
8	Non-primed	A	pbmc	28	0	0	0	0	0	0	0	0	0	0	1	0	184	0	3	0	0	0	0	0
9	Non-primed	A	pbmc	28	0	0	0	0	0	1	0	1	0	-1	0	-1	172	2	7	0	0	0	0	1
10	Non-primed	B	pbmc	28	0	0	0	0	0	0	0	0	0	0	0	0	44	1	1	0	0	0	0	0
11	Non-primed	B	pbmc	28	0	0	1	0	0	0	0	0	0	0	0	0	108	0	11	0	0	0	0	0
12	Non-primed	B	pbmc	28	0	0	1	0	0	0	0	1	0	0	0	0	238	1	1	0	0	0	0	0
13	H1N1-primed	A	pbmc	28	0	0	32	49	1	0	5	1	1	0	0	0	156	26	54	3	2	6	0	0
14	H1N1-primed	A	pbmc	28	0	1	65	63	2	0	15	4	1	1	2	0	314	83	185	8	12	48	1	0
15	H1N1-primed	A	pbmc	28	0	0	20	6	2	4	4	18	2	0	57	-1	61	35	62	6	0	6	0	0
16	H1N1-primed	B	pbmc	28	0	1	81	172	7	0	63	8	7	0	72	0	149	96	142	28	11	36	2	0
17	H1N1-primed	B	pbmc	28	0	0	19	34	0	0	8	2	0	0	0	0	100	60	34	5	12	5	0	0
18	H1N1-primed	B	pbmc	28	0	0	48	131	4	0	14	23	15	0	68	1	171	102	147	16	7	27	0	0

## Sheet: Figure 4b
Figure 4b
#cells per ml lung lavage (BAL)
ID	Group	subgroup	tissue	day	all_cells	CD14	CD3 neg, CD14 neg	CD3	CD4	CD8a	%CD4	%CD8a
1	Placebo	A	bal	42	24682.3	15501.4	1832.37	6603.68	299.843	318.88	1.21481	1.29194
2	Placebo	A	bal	42	8802.21	3655.93	1009.79	2737.38	377.15	200.741	4.28473	2.28058
3	Placebo	A	bal	42	16560	6552.23	2283.35	7166.98	358.922	1176.04	2.1674	7.10168
4	Placebo	B	bal	42	17351.9	8140.61	1502.52	6109.06	653.192	223.129	3.76439	1.28591
5	Placebo	B	bal	42	4229.79	1820.13	695.838	1327.25	162.684	80.5368	3.84615	1.90404
6	Placebo	B	bal	42	23568.1	11407.8	1922.79	8775.04	719.421	425.973	3.05252	1.80741
7	Non-primed	A	bal	42	12447.5	5856.8	925.768	4400.99	285.405	417.315	2.29287	3.3526
8	Non-primed	A	bal	42	11971.4	6107.79	829.011	4351.19	159.08	1799.18	1.32884	15.029
9	Non-primed	A	bal	42	17480.7	6925.67	1330.25	7787.4	558.872	1668.25	3.19709	9.54341
10	Non-primed	B	bal	42	9130.34	3171.42	1074.96	4235.42	146.711	1631.64	1.60685	17.8706
11	Non-primed	B	bal	42	7062.02	997.375	810.708	4830.18	125.353	1797.18	1.77503	25.4486
12	Non-primed	B	bal	42	5802.59	587.307	579.476	4242.71	316.363	894.273	5.45209	15.4116
13	H1N1-primed	A	bal	42	59660.8	25814.9	4213.59	26723.6	323.83	14204.7	0.542784	23.8091
14	H1N1-primed	A	bal	42	13031.6	4667.09	722.499	4932.01	230.693	2351.29	1.77026	18.043
15	H1N1-primed	A	bal	42	23298.9	5967.01	1644.2	12275.1	462.997	5305.27	1.9872	22.7705
16	H1N1-primed	B	bal	42	4354.49	539.889	609.341	2941.87	81.2454	1503.04	1.86578	34.517
17	H1N1-primed	B	bal	42	15604.7	681.654	988.315	13454.8	203.33	6613.21	1.303	42.3796
18	H1N1-primed	B	bal	42	6079.7	348.914	484.337	4903.91	122.677	2767.41	2.01782	45.5189

## Sheet: Figure 4c
Figure 4c
% cells in nasal turbinate homogenate
ID	Group	subgroup	tissue	day	%CD14	%CD4+	%CD8a+
1	Placebo	A	Turb	42	0.59	2.02	2.24
2	Placebo	A	Turb	42	0.53	4.8	3.91
3	Placebo	A	Turb	42	0.21	3.48	1.8
4	Placebo	B	Turb	42	1.01	30.1	3.77
5	Placebo	B	Turb	42	0.73	23	2.39
6	Placebo	B	Turb	42	1.02	44	3.34
7	Non-primed	A	Turb	42	0.68	5.12	6.98
8	Non-primed	A	Turb	42	0.95	6.5	7.27
9	Non-primed	A	Turb	42	0.25	7.41	11.3
10	Non-primed	B	Turb	42	6.28	33.1	21.2
11	Non-primed	B	Turb	42	2.16	36.2	12.6
12	Non-primed	B	Turb	42	3.64	28.4	14.5
13	H1N1-primed	A	Turb	42	0.34	6.35	28.8
14	H1N1-primed	A	Turb	42	0.34	6.03	30
15	H1N1-primed	A	Turb	42	0.37	5.89	23.1
16	H1N1-primed	B	Turb	42	1.84	20.9	26.2
17	H1N1-primed	B	Turb	42	2.14	18.3	29.7
18	H1N1-primed	B	Turb	42	1.67	22.4	27.5

[truncated: 5 more sheets: Figure 4d, Figure 5b-c, Figure 5d-e, Figure 6a-b, Figure 7]
